# Supplementary material for: Screening of a 4-Ethylguaiacol-Producing Bacillus coagulans JN11 and Biochemical Characterization of Its Phenolic Acid Decarboxylase BcPAD
Source: Microorganisms. 2026 Jun 15;14(6):1338. doi: 10.3390/microorganisms14061338 (PMC13304128; doi:10.3390/microorganisms14061338)
Supplement: Supplementary file 1 [file microorganisms-14-01338-s001.zip]

Archive with 2 entries (2 files):
- Figure S1.png
- Table S1. GC-MS products of the JN11 strain after 7 days of fermentation.xls
