# Supplementary material for: Screening of a 4-Ethylguaiacol-Producing Bacillus coagulans JN11 and Biochemical Characterization of Its Phenolic Acid Decarboxylase BcPAD
Source: Microorganisms. 2026 Jun 15;14(6):1338. doi: 10.3390/microorganisms14061338 (PMC13304128; doi:10.3390/microorganisms14061338)
Supplement: Supplementary file 1 [file microorganisms-14-01338-s001.zip › Table S1. GC-MS products of the JN11 strain after 7 days of fermentation.xls]

## Sheet: LibRes
Compound No.	Retention time (min)	Scan No.	Area （Ab*s）	Baseline height （Ab）	Absolute height (Ab)	Peak width: 50% (divided)	Number of matching items	Match item name	Molecular weight (amu)	CAS No.	Library
1	3.595	84	25171733	526802	596210	0.064	1	sec-Butylamine	73.089	013952-84-6	NIST
							2	sec-Butylamine	73.089	013952-84-6	C:\Database\NIST05a.L
							3	L-Alanine, ethyl ester	117.079	003082-75-5	C:\Database\NIST05a.L
							4	l-Alanine ethylamide, (S)-	116.095	071773-95-0	C:\Database\NIST05a.L
							5	Acetamide, 2-cyano-	84.032	000107-91-5	C:\Database\NIST05a.L
							6	Acetamide, 2-cyano-	84.032	000107-91-5	C:\Database\NIST05a.L
							7	Heptadecanenitrile, 6-aza-2-(4-hydroxy-3-methoxyphenyl)-2-propyl-	276.184	1000150-02-8	C:\Database\NIST05a.L
							8	2-Propanamine	59.073	000075-31-0	C:\Database\NIST05a.L
							9	sec-Butylamine	73.089	013952-84-6	C:\Database\NIST05a.L
							10	Ethyne, fluoro-	44.006	002713-09-9	C:\Database\NIST05a.L
							11	1,2-Propanediamine	74.084	000078-90-0	C:\Database\NIST05a.L
							12	1,2-Propanediamine	74.084	000078-90-0	C:\Database\NIST05a.L
							13	2-Butanamine, 3-methyl-	87.105	000598-74-3	C:\Database\NIST05a.L
							14	1,2-Ethanediamine, N,N'-dimethyl-	88.1	000110-70-3	C:\Database\NIST05a.L
							15	Propanamide, N-methyl-2-amino-	102.079	070875-70-6	C:\Database\NIST05a.L
							16	N-[2,2,2-Trifluoro-1-(isopropylamino)-1-(trifluoromethyl)ethyl]isovaleramide	308.132	1000224-22-9	C:\Database\NIST05a.L
							17	dl-Alanine ethyl ester	117.079	017344-99-9	C:\Database\NIST05a.L
							18	Ethanol, 2-(methylamino)-	75.068	000109-83-1	C:\Database\NIST05a.L
							19	L-Alanine, methyl ester	103.063	010065-72-2	C:\Database\NIST05a.L
							20	2-Propanamine	59.073	000075-31-0	C:\Database\NIST05a.L
2	3.885	132	14717935	142980	211685	0.172	1	Glycidol	74.037	000556-52-5	NIST
							2	Oxiranemethanol, (S)-	74.037	060456-23-7	C:\Database\NIST05a.L
							3	1,2-Ethanediamine, N,N'-dimethyl-	88.1	000110-70-3	C:\Database\NIST05a.L
							4	Aminocyanoacetic acid	100.027	006232-21-9	C:\Database\NIST05a.L
							5	Ethyl hydrogen oxalate	118.027	000617-37-8	C:\Database\NIST05a.L
							6	2-Butanamine, (S)-	73.089	000513-49-5	C:\Database\NIST05a.L
							7	Acetic acid, [(aminocarbonyl)amino]oxo-	132.017	000585-05-7	C:\Database\NIST05a.L
							8	2-Octanamine	129.152	000693-16-3	C:\Database\NIST05a.L
							9	1-Propanol, 2-amino-	75.068	000078-91-1	C:\Database\NIST05a.L
							10	1-Methyldodecylamine	199.23	013205-57-7	C:\Database\NIST05a.L
							11	Pentanal	86.073	000110-62-3	C:\Database\NIST05a.L
							12	Oxiranemethanol, (R)-	74.037	057044-25-4	C:\Database\NIST05a.L
							13	1,2-Ethanediamine, N,N'-dimethyl-	88.1	000110-70-3	C:\Database\NIST05a.L
							14	Propanamide	73.053	000079-05-0	C:\Database\NIST05a.L
							15	n-Hexylmethylamine	115.136	035161-70-7	C:\Database\NIST05a.L
							16	1-Propanamine, N,2-dimethyl-	87.105	000625-43-4	C:\Database\NIST05a.L
							17	Glycidol	74.037	000556-52-5	C:\Database\NIST05a.L
							18	Tuaminoheptane	115.136	000123-82-0	C:\Database\NIST05a.L
							19	2-Hexanamine, 5-methyl-	115.136	028292-43-5	C:\Database\NIST05a.L
							20	1-Propanamine, N,2-dimethyl-	87.105	000625-43-4	C:\Database\NIST05a.L
3	3.921	138	5707907	159977	228586	0.053	1	Ethyl oxamate	117.043	000617-36-7	NIST
							2	Oxiranemethanol, (S)-	74.037	060456-23-7	C:\Database\NIST05a.L
							3	Cyclopropyl carbinol	72.058	002516-33-8	C:\Database\NIST05a.L
							4	Ethyl hydrogen oxalate	118.027	000617-37-8	C:\Database\NIST05a.L
							5	Piperazine	86.084	000110-85-0	C:\Database\NIST05a.L
							6	Acetic acid, [(aminocarbonyl)amino]oxo-	132.017	000585-05-7	C:\Database\NIST05a.L
							7	Butanal, 3-methyl-	86.073	000590-86-3	C:\Database\NIST05a.L
							8	1-Isopropyldiaziridine	86.084	033657-26-0	C:\Database\NIST05a.L
							9	Piperazine	86.084	000110-85-0	C:\Database\NIST05a.L
							10	N(Epsilon)-methyl-l-lysine	160.121	001188-07-4	C:\Database\NIST05a.L
							11	2(3H)-Furanone, dihydro-4-hydroxy-	102.032	005469-16-9	C:\Database\NIST05a.L
							12	Butanedial	86.037	000638-37-9	C:\Database\NIST05a.L
							13	Carbamic acid, methylnitroso-, ethyl ester	132.053	000615-53-2	C:\Database\NIST05a.L
							14	Carbamic acid, nitrosopropyl-, ethyl ester	160.085	019935-86-5	C:\Database\NIST05a.L
							15	2-Propanamine	59.073	000075-31-0	C:\Database\NIST05a.L
							16	2-Propanamine	59.073	000075-31-0	C:\Database\NIST05a.L
							17	Ethylene oxide	44.026	000075-21-8	C:\Database\NIST05a.L
							18	Urea, trimethyl-	102.079	000632-14-4	C:\Database\NIST05a.L
							19	Pentanal	86.073	000110-62-3	C:\Database\NIST05a.L
							20	Piperazine	86.084	000110-85-0	C:\Database\NIST05a.L
4	3.963	145	4131463	151708	220220	0.045	1	2-Butanamine, 3-methyl-	87.105	000598-74-3	NIST
							2	5-Aminoisoxazole	84.032	014678-05-8	C:\Database\NIST05a.L
							3	Ethyl hydrogen oxalate	118.027	000617-37-8	C:\Database\NIST05a.L
							4	Butanal, 2-methyl-	86.073	000096-17-3	C:\Database\NIST05a.L
							5	Pentanal	86.073	000110-62-3	C:\Database\NIST05a.L
							6	2-Propanamine	59.073	000075-31-0	C:\Database\NIST05a.L
							7	1-Isopropyldiaziridine	86.084	033657-26-0	C:\Database\NIST05a.L
							8	1,2-Ethanediamine, N,N'-dimethyl-	88.1	000110-70-3	C:\Database\NIST05a.L
							9	1,3,6-Trioxocane	118.063	001779-19-7	C:\Database\NIST05a.L
							10	Pentanal	86.073	000110-62-3	C:\Database\NIST05a.L
							11	1,3-Propanediamine, N-(2-aminoethyl)-	117.127	013531-52-7	C:\Database\NIST05a.L
							12	Acetaldehyde, O-ethyloxime-	87.068	1000288-34-6	C:\Database\NIST05a.L
							13	Urea, N,N-dimethyl-	88.064	000598-94-7	C:\Database\NIST05a.L
							14	2-Octanamine	129.152	000693-16-3	C:\Database\NIST05a.L
							15	Formic acid, ethenyl ester	72.021	000692-45-5	C:\Database\NIST05a.L
							16	Guanidine, N,N-dimethyl-	87.08	006145-42-2	C:\Database\NIST05a.L
							17	Butanedial	86.037	000638-37-9	C:\Database\NIST05a.L
							18	2-Butanamine, (S)-	73.089	000513-49-5	C:\Database\NIST05a.L
							19	Cystine	240.024	000056-89-3	C:\Database\NIST05a.L
							20	1-Propanol, 2-amino-	75.068	000078-91-1	C:\Database\NIST05a.L
5	4.011	153	2031904	153817	222208	0.022	1	Glycidol	74.037	000556-52-5	NIST
							2	Ethyl oxamate	117.043	000617-36-7	C:\Database\NIST05a.L
							3	Oxiranemethanol, (S)-	74.037	060456-23-7	C:\Database\NIST05a.L
							4	Cyclopropyl carbinol	72.058	002516-33-8	C:\Database\NIST05a.L
							5	2-Propanamine	59.073	000075-31-0	C:\Database\NIST05a.L
							6	Acetic acid, [(aminocarbonyl)amino]oxo-	132.017	000585-05-7	C:\Database\NIST05a.L
							7	Ethyl hydrogen oxalate	118.027	000617-37-8	C:\Database\NIST05a.L
							8	Cyclopropyl carbinol	72.058	002516-33-8	C:\Database\NIST05a.L
							9	Aminocyanoacetic acid	100.027	006232-21-9	C:\Database\NIST05a.L
							10	2-Octanamine	129.152	000693-16-3	C:\Database\NIST05a.L
							11	N-(3-Methylaminopropyl)-N-methylformamide	130.111	1000288-73-4	C:\Database\NIST05a.L
							12	Sulfuric acid, diethyl ester	154.03	000064-67-5	C:\Database\NIST05a.L
							13	Ethene, methoxy-	58.042	000107-25-5	C:\Database\NIST05a.L
							14	Cyclobutanol	72.058	002919-23-5	C:\Database\NIST05a.L
							15	Propanal	58.042	000123-38-6	C:\Database\NIST05a.L
							16	Uramil-N,N-diacetic acid	259.044	013055-06-6	C:\Database\NIST05a.L
							17	2(3H)-Furanone, dihydro-4-hydroxy-	102.032	005469-16-9	C:\Database\NIST05a.L
							18	2-Methoxy-N-methylethylamine	89.084	038256-93-8	C:\Database\NIST05a.L
							19	Acetic acid, ethoxyhydroxy-, ethyl ester	148.074	049653-17-0	C:\Database\NIST05a.L
							20	Hydroperoxide, heptyl	132.115	000764-81-8	C:\Database\NIST05a.L
6	4.054	160	4042411	176310	244598	0.031	1	Pentanal	86.073	000110-62-3	NIST
							2	2-Propanamine	59.073	000075-31-0	C:\Database\NIST05a.L
							3	Acetic acid, [(aminocarbonyl)amino]oxo-	132.017	000585-05-7	C:\Database\NIST05a.L
							4	Cyclopropyl carbinol	72.058	002516-33-8	C:\Database\NIST05a.L
							5	Pentanal	86.073	000110-62-3	C:\Database\NIST05a.L
							6	2(3H)-Furanone, dihydro-4-hydroxy-	102.032	005469-16-9	C:\Database\NIST05a.L
							7	2-Octanamine	129.152	000693-16-3	C:\Database\NIST05a.L
							8	1-Propanol, 2-amino-	75.068	000078-91-1	C:\Database\NIST05a.L
							9	1,2-Ethanediamine, N,N'-dimethyl-	88.1	000110-70-3	C:\Database\NIST05a.L
							10	1,6-Diaminohexane-N,N,N',N'-tetraacetic acid	348.153	001633-00-7	C:\Database\NIST05a.L
							11	Glycidol	74.037	000556-52-5	C:\Database\NIST05a.L
							12	S-[Tri-t-butoxysilyl]-2-mercaptoethylamine	323.195	1000252-63-8	C:\Database\NIST05a.L
							13	Uramil-N,N-diacetic acid	259.044	013055-06-6	C:\Database\NIST05a.L
							14	Cyclobutanol	72.058	002919-23-5	C:\Database\NIST05a.L
							15	1,2-Hydrazinedicarboxylic acid, diethyl ester	176.08	004114-28-7	C:\Database\NIST05a.L
							16	Glycidol	74.037	000556-52-5	C:\Database\NIST05a.L
							17	Butanal, 3-methyl-	86.073	000590-86-3	C:\Database\NIST05a.L
							18	Urea, N,N-dimethyl-	88.064	000598-94-7	C:\Database\NIST05a.L
							19	2-Butanamine, (S)-	73.089	000513-49-5	C:\Database\NIST05a.L
							20	Imidazole, 2-amino-5-[(2-carboxy)vinyl]-	153.054	1000116-74-7	C:\Database\NIST05a.L
7	4.211	186	44866084	485070	552980	0.116	1	1-Propanamine, N,2-dimethyl-	87.105	000625-43-4	NIST
							2	Glycidol	74.037	000556-52-5	C:\Database\NIST05a.L
							3	Oxiranemethanol, (R)-	74.037	057044-25-4	C:\Database\NIST05a.L
							4	12-Methylaminolauric acid	229.204	007408-81-3	C:\Database\NIST05a.L
							5	1-Propanol, 2-amino-, (S)-	75.068	002749-11-3	C:\Database\NIST05a.L
							6	1-Octanamine, N-methyl-	143.167	002439-54-5	C:\Database\NIST05a.L
							7	1-Propanol, 2-amino-, (.+/-.)-	75.068	006168-72-5	C:\Database\NIST05a.L
							8	Propanamide	73.053	000079-05-0	C:\Database\NIST05a.L
							9	Propanamide	73.053	000079-05-0	C:\Database\NIST05a.L
							10	2-Propanamine, 1-methoxy-	89.084	037143-54-7	C:\Database\NIST05a.L
							11	Propanamide	73.053	000079-05-0	C:\Database\NIST05a.L
							12	Cyclobutanol	72.058	002919-23-5	C:\Database\NIST05a.L
							13	Oxiranemethanol, (S)-	74.037	060456-23-7	C:\Database\NIST05a.L
							14	2-Pentanamine, 4-methyl-	101.12	000108-09-8	C:\Database\NIST05a.L
							15	2-Hexanamine, 4-methyl-	115.136	000105-41-9	C:\Database\NIST05a.L
							16	2-Butanamine, (S)-	73.089	000513-49-5	C:\Database\NIST05a.L
							17	2-Propanamine	59.073	000075-31-0	C:\Database\NIST05a.L
							18	1,2-Ethanediamine, N-methyl-	74.084	000109-81-9	C:\Database\NIST05a.L
							19	1-Butanamine, N-methyl-	87.105	000110-68-9	C:\Database\NIST05a.L
							20	1,2-Ethanediamine, N,N'-dimethyl-	88.1	000110-70-3	C:\Database\NIST05a.L
8	4.32	204	14579478	173813	241475	0.14	1	Acetaldehyde	44.026	000075-07-0	NIST
							2	Ethylene oxide	44.026	000075-21-8	C:\Database\NIST05a.L
							3	Acetaldehyde	44.026	000075-07-0	C:\Database\NIST05a.L
							4	Ethylene oxide	44.026	000075-21-8	C:\Database\NIST05a.L
							5	Pentanal	86.073	000110-62-3	C:\Database\NIST05a.L
							6	Ethene, ethoxy-	72.058	000109-92-2	C:\Database\NIST05a.L
							7	2-Butanamine, (S)-	73.089	000513-49-5	C:\Database\NIST05a.L
							8	2-Propanamine	59.073	000075-31-0	C:\Database\NIST05a.L
							9	Cyclopropyl carbinol	72.058	002516-33-8	C:\Database\NIST05a.L
							10	Cyclobutanol	72.058	002919-23-5	C:\Database\NIST05a.L
							11	1-Octanamine, N-methyl-	143.167	002439-54-5	C:\Database\NIST05a.L
							12	2-Pentanamine	87.105	000625-30-9	C:\Database\NIST05a.L
							13	(R)-(-)-2-Amino-1-propanol	75.068	035320-23-1	C:\Database\NIST05a.L
							14	Methyl propionate	88.052	000554-12-1	C:\Database\NIST05a.L
							15	1-Propanamine, N,2-dimethyl-	87.105	000625-43-4	C:\Database\NIST05a.L
							16	Acetic acid, cyano-, ethyl ester	113.048	000105-56-6	C:\Database\NIST05a.L
							17	2-Pentanamine	87.105	000625-30-9	C:\Database\NIST05a.L
							18	Oxiranemethanol, (S)-	74.037	060456-23-7	C:\Database\NIST05a.L
							19	Ethylene oxide	44.026	000075-21-8	C:\Database\NIST05a.L
							20	Cyclobutanol	72.058	002919-23-5	C:\Database\NIST05a.L
9	4.501	234	4402735	123386	190600	0.059	1	Acetic acid, [(aminocarbonyl)amino]oxo-	132.017	000585-05-7	NIST
							2	Oxiranemethanol, (R)-	74.037	057044-25-4	C:\Database\NIST05a.L
							3	Cyclopropyl carbinol	72.058	002516-33-8	C:\Database\NIST05a.L
							4	Pentanal	86.073	000110-62-3	C:\Database\NIST05a.L
							5	Pentanal	86.073	000110-62-3	C:\Database\NIST05a.L
							6	Acetaldehyde	44.026	000075-07-0	C:\Database\NIST05a.L
							7	Acetaldehyde	44.026	000075-07-0	C:\Database\NIST05a.L
							8	2-Butanamine, (S)-	73.089	000513-49-5	C:\Database\NIST05a.L
							9	1-Propanol, 2-amino-, (S)-	75.068	002749-11-3	C:\Database\NIST05a.L
							10	2-Octanamine	129.152	000693-16-3	C:\Database\NIST05a.L
							11	1-Propanol, 2-amino-, (.+/-.)-	75.068	006168-72-5	C:\Database\NIST05a.L
							12	1-Propanol, 2-amino-	75.068	000078-91-1	C:\Database\NIST05a.L
							13	Tuaminoheptane	115.136	000123-82-0	C:\Database\NIST05a.L
							14	Formic acid, ethenyl ester	72.021	000692-45-5	C:\Database\NIST05a.L
							15	Butane, 2-nitro-	103.063	000600-24-8	C:\Database\NIST05a.L
							16	Butyl glyoxylate	130.063	006295-06-3	C:\Database\NIST05a.L
							17	Butanoic acid, 2-oxo-	102.032	000600-18-0	C:\Database\NIST05a.L
							18	Oxiranemethanol, (S)-	74.037	060456-23-7	C:\Database\NIST05a.L
							19	2-Pentanamine, 4-methyl-	101.12	000108-09-8	C:\Database\NIST05a.L
							20	Glycidol	74.037	000556-52-5	C:\Database\NIST05a.L
10	4.61	252	3572695	112107	179058	0.043	1	Acetic acid, [(aminocarbonyl)amino]oxo-	132.017	000585-05-7	NIST
							2	Oxiranemethanol, (S)-	74.037	060456-23-7	C:\Database\NIST05a.L
							3	Glycidol	74.037	000556-52-5	C:\Database\NIST05a.L
							4	Ethanamine, 2,2-dimethoxy-N-methyl-	119.095	000122-07-6	C:\Database\NIST05a.L
							5	2-Propanamine	59.073	000075-31-0	C:\Database\NIST05a.L
							6	1,2-Ethanediamine, N,N'-dimethyl-	88.1	000110-70-3	C:\Database\NIST05a.L
							7	1,2-Ethanediamine, N,N'-dimethyl-	88.1	000110-70-3	C:\Database\NIST05a.L
							8	Acetaldehyde	44.026	000075-07-0	C:\Database\NIST05a.L
							9	Acetaldehyde	44.026	000075-07-0	C:\Database\NIST05a.L
							10	2-Propanamine	59.073	000075-31-0	C:\Database\NIST05a.L
							11	1,2-Hydrazinedicarboxylic acid, diethyl ester	176.08	004114-28-7	C:\Database\NIST05a.L
							12	Ethyl oxamate	117.043	000617-36-7	C:\Database\NIST05a.L
							13	1,6-Diaminohexane-N,N,N',N'-tetraacetic acid	348.153	001633-00-7	C:\Database\NIST05a.L
							14	Urea, trimethyl-	102.079	000632-14-4	C:\Database\NIST05a.L
							15	1-Propanol, 2-amino-	75.068	000078-91-1	C:\Database\NIST05a.L
							16	Carbonic acid, diethyl ester	118.063	000105-58-8	C:\Database\NIST05a.L
							17	Propanal	58.042	000123-38-6	C:\Database\NIST05a.L
							18	Pentanal	86.073	000110-62-3	C:\Database\NIST05a.L
							19	4-Fluorohistamine	129.07	049872-60-8	C:\Database\NIST05a.L
							20	Acetic acid, cyano-, ethyl ester	113.048	000105-56-6	C:\Database\NIST05a.L
11	5.032	322	2290101	72063	137994	0.053	1	Acetic acid, [(aminocarbonyl)amino]oxo-	132.017	000585-05-7	NIST
							2	Oxiranemethanol, (S)-	74.037	060456-23-7	C:\Database\NIST05a.L
							3	1-Propanol, 2-amino-	75.068	000078-91-1	C:\Database\NIST05a.L
							4	Aminocyanoacetic acid	100.027	006232-21-9	C:\Database\NIST05a.L
							5	Glycidol	74.037	000556-52-5	C:\Database\NIST05a.L
							6	Propanal	58.042	000123-38-6	C:\Database\NIST05a.L
							7	Oxiranemethanol, (R)-	74.037	057044-25-4	C:\Database\NIST05a.L
							8	Butanedial	86.037	000638-37-9	C:\Database\NIST05a.L
							9	Oxirane, (ethoxymethyl)-	102.068	004016-11-9	C:\Database\NIST05a.L
							10	2-Propanamine	59.073	000075-31-0	C:\Database\NIST05a.L
							11	Ethylene oxide	44.026	000075-21-8	C:\Database\NIST05a.L
							12	Ethylene oxide	44.026	000075-21-8	C:\Database\NIST05a.L
							13	Formic acid, ethenyl ester	72.021	000692-45-5	C:\Database\NIST05a.L
							14	1-Propanol, 2-amino-	75.068	000078-91-1	C:\Database\NIST05a.L
							15	Pentanal	86.073	000110-62-3	C:\Database\NIST05a.L
							16	Propanamide	73.053	000079-05-0	C:\Database\NIST05a.L
							17	n-Hexylmethylamine	115.136	035161-70-7	C:\Database\NIST05a.L
							18	2-Octanamine	129.152	000693-16-3	C:\Database\NIST05a.L
							19	1-Octanamine, N-methyl-	143.167	002439-54-5	C:\Database\NIST05a.L
							20	Carbonic acid, ethyl 2-propenyl ester	130.063	001469-70-1	C:\Database\NIST05a.L
12	5.093	332	2319913	68255	134042	0.046	1	Propanamide	73.053	000079-05-0	NIST
							2	Oxiranemethanol, (R)-	74.037	057044-25-4	C:\Database\NIST05a.L
							3	Oxiranemethanol, (S)-	74.037	060456-23-7	C:\Database\NIST05a.L
							4	Glycidol	74.037	000556-52-5	C:\Database\NIST05a.L
							5	Acetic acid, [(aminocarbonyl)amino]oxo-	132.017	000585-05-7	C:\Database\NIST05a.L
							6	Aminocyanoacetic acid	100.027	006232-21-9	C:\Database\NIST05a.L
							7	2-Octanamine	129.152	000693-16-3	C:\Database\NIST05a.L
							8	2-Butanamine, (S)-	73.089	000513-49-5	C:\Database\NIST05a.L
							9	Propanamide	73.053	000079-05-0	C:\Database\NIST05a.L
							10	Uramil-N,N-diacetic acid	259.044	013055-06-6	C:\Database\NIST05a.L
							11	Propanamide	73.053	000079-05-0	C:\Database\NIST05a.L
							12	Formic acid, ethenyl ester	72.021	000692-45-5	C:\Database\NIST05a.L
							13	2-Hexanamine, 5-methyl-	115.136	028292-43-5	C:\Database\NIST05a.L
							14	Cyclopropyl carbinol	72.058	002516-33-8	C:\Database\NIST05a.L
							15	1-Propanol, 2-amino-	75.068	000078-91-1	C:\Database\NIST05a.L
							16	2(3H)-Furanone, dihydro-4-hydroxy-	102.032	005469-16-9	C:\Database\NIST05a.L
							17	Ethyl hydrogen oxalate	118.027	000617-37-8	C:\Database\NIST05a.L
							18	Pentanal	86.073	000110-62-3	C:\Database\NIST05a.L
							19	2-Methoxy-N-methylethylamine	89.084	038256-93-8	C:\Database\NIST05a.L
							20	Glycidol	74.037	000556-52-5	C:\Database\NIST05a.L
13	5.304	367	6538616	74272	139554	0.119	1	Manganese(II) acetate	172.965	006156-78-1	NIST
							2	Acetone	58.042	000067-64-1	C:\Database\NIST05a.L
							3	Acetone	58.042	000067-64-1	C:\Database\NIST05a.L
							4	Acetone	58.042	000067-64-1	C:\Database\NIST05a.L
							5	2-Hexanone	100.089	000591-78-6	C:\Database\NIST05a.L
							6	Ethene, methoxy-	58.042	000107-25-5	C:\Database\NIST05a.L
							7	Acetone	58.042	000067-64-1	C:\Database\NIST05a.L
							8	2-Propanone, 1-(1-methylethoxy)-	116.084	042781-12-4	C:\Database\NIST05a.L
							9	Oxalic acid, ethyl propyl ester	160.074	1000309-25-3	C:\Database\NIST05a.L
							10	Carbamic acid, 4-pyridinyl-, (3,4,4-trimethyl-1,2-dioxetan-3-yl)methyl ester	252.111	107323-99-9	C:\Database\NIST05a.L
							11	2-Pentanone, 4-hydroxy-4-methyl-	116.084	000123-42-2	C:\Database\NIST05a.L
							12	Methylglyoxal	72.021	000078-98-8	C:\Database\NIST05a.L
							13	tert-Butyl Hydroperoxide	90.068	000075-91-2	C:\Database\NIST05a.L
							14	Hydroperoxide, 1-methylethyl	76.052	003031-75-2	C:\Database\NIST05a.L
							15	Methyl Isobutyl Ketone	100.089	000108-10-1	C:\Database\NIST05a.L
							16	Diacetyl(methoxyimino)methane	143.058	069740-33-6	C:\Database\NIST05a.L
							17	p-Dioxane, methylene-	100.052	003984-19-8	C:\Database\NIST05a.L
							18	Isoxazole, 5-methyl-	83.037	005765-44-6	C:\Database\NIST05a.L
							19	Methylglyoxal	72.021	000078-98-8	C:\Database\NIST05a.L
							20	Acetone	58.042	000067-64-1	C:\Database\NIST05a.L
14	5.679	429	13860728	160248	224629	0.114	1	Cyclotrisiloxane, hexamethyl-	222.056	000541-05-9	NIST
							2	Cyclotrisiloxane, hexamethyl-	222.056	000541-05-9	C:\Database\NIST05a.L
							3	Cyclotrisiloxane, hexamethyl-	222.056	000541-05-9	C:\Database\NIST05a.L
							4	Benzo[h]quinoline, 2,4-dimethyl-	207.105	000605-67-4	C:\Database\NIST05a.L
							5	5-Methyl-2-phenylindolizine	207.105	036944-99-7	C:\Database\NIST05a.L
							6	1H-Indole, 1-methyl-2-phenyl-	207.105	003558-24-5	C:\Database\NIST05a.L
							7	Benzo[h]quinoline, 2,4-dimethyl-	207.105	000605-67-4	C:\Database\NIST05a.L
							8	1H-Indole, 5-methyl-2-phenyl-	207.105	013228-36-9	C:\Database\NIST05a.L
							9	1H-Indole, 5-methyl-2-phenyl-	207.105	013228-36-9	C:\Database\NIST05a.L
							10	1,4-Phthalazinedione, 2,3-dihydro-6-nitro-	207.028	003682-19-7	C:\Database\NIST05a.L
							11	Benz[b]-1,4-oxazepine-4(5H)-thione, 2,3-dihydro-2,8-dimethyl-	207.072	1000258-63-4	C:\Database\NIST05a.L
							12	N-(2-Acetylcyclopentylidene)cyclohexylamine	207.162	1000100-48-5	C:\Database\NIST05a.L
							13	1H-Indole, 2-methyl-3-phenyl-	207.105	004757-69-1	C:\Database\NIST05a.L
							14	1,3,5-Triazine, 2-chloro-4,6-bis(methylthio)-	206.969	004407-40-3	C:\Database\NIST05a.L
							15	1H-Indole, 6-methyl-2-phenyl-	207.105	066354-87-8	C:\Database\NIST05a.L
							16	2-p-Nitrophenyl-oxadiazol-1,3,4-one-5	207.028	1000147-64-6	C:\Database\NIST05a.L
							17	1H-Indole, 1-methyl-2-phenyl-	207.105	003558-24-5	C:\Database\NIST05a.L
							18	Trimethyl[4-(1,1,3,3,-tetramethylbutyl)phenoxy]silane	278.207	078721-87-6	C:\Database\NIST05a.L
							19	Pyridine, 1,2,3,6-tetrahydro-1-methyl-4-[4-chlorophenyl]-	207.081	005048-08-8	C:\Database\NIST05a.L
							20	.gamma.-Cyano-3-methyl-5,10-dihydrobenzo[f]indolizine	208.1	1000213-00-8	C:\Database\NIST05a.L
15	5.945	473	739586	43639	107372	0.028	1	Cyclotrisiloxane, hexamethyl-	222.056	000541-05-9	NIST
							2	Hexahydropyridine, 1-methyl-4-[4,5-dihydroxyphenyl]-	207.126	094427-47-1	C:\Database\NIST05a.L
							3	Cyclotrisiloxane, hexamethyl-	222.056	000541-05-9	C:\Database\NIST05a.L
							4	Cyclotrisiloxane, hexamethyl-	222.056	000541-05-9	C:\Database\NIST05a.L
							5	Benzo[h]quinoline, 2,4-dimethyl-	207.105	000605-67-4	C:\Database\NIST05a.L
							6	1,2-Benzisothiazole-3-acetic acid, methyl ester	207.035	029876-70-8	C:\Database\NIST05a.L
							7	3,5-Ethanoquinolin-10-one, decahydro-1,7-dimethyl-, [3R-(3.alpha.,4a.beta.,5.alpha.,7.beta.,8a.beta.)]-	207.162	021041-42-9	C:\Database\NIST05a.L
							8	4-Cyclohexene-1,2-dicarboximide, N-butyl-, cis-	207.126	028916-00-9	C:\Database\NIST05a.L
							9	1,4-Naphthalenedione, 2-amino-3-chloro-	207.009	002797-51-5	C:\Database\NIST05a.L
							10	6-Nitro-1H-quinazoline-2,4-dione	207.028	1000318-16-1	C:\Database\NIST05a.L
							11	2-Ethylacridine	207.105	055751-83-2	C:\Database\NIST05a.L
							12	2-Methyl-7-phenylindole	207.105	001140-08-5	C:\Database\NIST05a.L
							13	Indole-2-one, 2,3-dihydro-N-hydroxy-4-methoxy-3,3-dimethyl-	207.09	1000129-52-1	C:\Database\NIST05a.L
							14	Benzo[h]quinoline, 2,4-dimethyl-	207.105	000605-67-4	C:\Database\NIST05a.L
							15	5-Methyl-2-phenylindolizine	207.105	036944-99-7	C:\Database\NIST05a.L
							16	1H-Indole, 1-methyl-2-phenyl-	207.105	003558-24-5	C:\Database\NIST05a.L
							17	1-Methyl-3-phenylindole	207.105	030020-98-5	C:\Database\NIST05a.L
							18	Cyclohexa-2,5-diene-1,4-dione, 2-methyl-5-(4-morpholinyl)-	207.09	002158-89-6	C:\Database\NIST05a.L
							19	5-Methyl-2-trimethylsilyloxy-acetophenone	222.108	097389-69-0	C:\Database\NIST05a.L
							20	Trimethyl[4-(1,1,3,3,-tetramethylbutyl)phenoxy]silane	278.207	078721-87-6	C:\Database\NIST05a.L
16	6.126	503	4540282	44119	107427	0.125	1	Cyclotrisiloxane, hexamethyl-	222.056	000541-05-9	NIST
							2	Hexahydropyridine, 1-methyl-4-[4,5-dihydroxyphenyl]-	207.126	094427-47-1	C:\Database\NIST05a.L
							3	Benzo[h]quinoline, 2,4-dimethyl-	207.105	000605-67-4	C:\Database\NIST05a.L
							4	Cyclotrisiloxane, hexamethyl-	222.056	000541-05-9	C:\Database\NIST05a.L
							5	Cyclotrisiloxane, hexamethyl-	222.056	000541-05-9	C:\Database\NIST05a.L
							6	5-Methyl-2-phenylindolizine	207.105	036944-99-7	C:\Database\NIST05a.L
							7	1H-Indole, 5-methyl-2-phenyl-	207.105	013228-36-9	C:\Database\NIST05a.L
							8	Benzo[h]quinoline, 2,4-dimethyl-	207.105	000605-67-4	C:\Database\NIST05a.L
							9	2-Methyl-7-phenylindole	207.105	001140-08-5	C:\Database\NIST05a.L
							10	4-Cyclohexene-1,2-dicarboximide, N-butyl-, cis-	207.126	028916-00-9	C:\Database\NIST05a.L
							11	Benz[b]-1,4-oxazepine-4(5H)-thione, 2,3-dihydro-2,8-dimethyl-	207.072	1000258-63-4	C:\Database\NIST05a.L
							12	Indole-2-one, 2,3-dihydro-N-hydroxy-4-methoxy-3,3-dimethyl-	207.09	1000129-52-1	C:\Database\NIST05a.L
							13	1H-Indole, 5-methyl-2-phenyl-	207.105	013228-36-9	C:\Database\NIST05a.L
							14	1H-Indole, 1-methyl-2-phenyl-	207.105	003558-24-5	C:\Database\NIST05a.L
							15	1-Methyl-3-phenylindole	207.105	030020-98-5	C:\Database\NIST05a.L
							16	Cyclohexa-2,5-diene-1,4-dione, 2-methyl-5-(4-morpholinyl)-	207.09	002158-89-6	C:\Database\NIST05a.L
							17	Trimethyl[4-(1,1,3,3,-tetramethylbutyl)phenoxy]silane	278.207	078721-87-6	C:\Database\NIST05a.L
							18	1,2,4-Benzenetricarboxylic acid, 1,2-dimethyl ester	238.048	054699-35-3	C:\Database\NIST05a.L
							19	N-Methyl-1-adamantaneacetamide	207.162	031897-93-5	C:\Database\NIST05a.L
							20	3-Methyl-2-phenylindole	207.105	010257-92-8	C:\Database\NIST05a.L
17	6.64	588	612794	17847	79912	0.057	1	Urea, N,N-dimethyl-	88.064	000598-94-7	NIST
							2	Urea, N,N-dimethyl-	88.064	000598-94-7	C:\Database\NIST05a.L
							3	Ethyl oxamate	117.043	000617-36-7	C:\Database\NIST05a.L
							4	Hexahydropyridine, 1-methyl-4-[4,5-dihydroxyphenyl]-	207.126	094427-47-1	C:\Database\NIST05a.L
							5	Formic acid, ethenyl ester	72.021	000692-45-5	C:\Database\NIST05a.L
							6	Methyl 3-(1-pyrrolo)thiophene-2-carboxylate	207.035	074772-16-0	C:\Database\NIST05a.L
							7	Benzo[h]quinoline, 2,4-dimethyl-	207.105	000605-67-4	C:\Database\NIST05a.L
							8	5-Methyl-2-phenylindolizine	207.105	036944-99-7	C:\Database\NIST05a.L
							9	Urea, trimethyl-	102.079	000632-14-4	C:\Database\NIST05a.L
							10	Anthracene, 9-ethyl-9,10-dihydro-10-t-butyl-	264.188	1000154-57-7	C:\Database\NIST05a.L
							11	L-Alanine, methyl ester	103.063	010065-72-2	C:\Database\NIST05a.L
							12	Urea, N,N-dimethyl-	88.064	000598-94-7	C:\Database\NIST05a.L
							13	Propanamide	73.053	000079-05-0	C:\Database\NIST05a.L
							14	Propanamide	73.053	000079-05-0	C:\Database\NIST05a.L
							15	Silane, methyl-	46.024	000992-94-9	C:\Database\NIST05a.L
							16	1-Propanol, 2-amino-	75.068	000078-91-1	C:\Database\NIST05a.L
							17	dl-3-Aminobutyric acid	103.063	002835-82-7	C:\Database\NIST05a.L
							18	Cyclotrisiloxane, hexamethyl-	222.056	000541-05-9	C:\Database\NIST05a.L
							19	Benzenamine, 4-(2-phenylethenyl)-N-(3,5-dimethyl-1-pyrazolylmethyl)-	303.174	1000260-49-5	C:\Database\NIST05a.L
							20	n-Hexylmethylamine	115.136	035161-70-7	C:\Database\NIST05a.L
18	7.117	667	1424043	28933	89839	0.064	1	Propane, 2-ethoxy-	88.089	000625-54-7	NIST
							2	Propane, 2-ethoxy-	88.089	000625-54-7	C:\Database\NIST05a.L
							3	Formic acid, 1-methylethyl ester	88.052	000625-55-8	C:\Database\NIST05a.L
							4	2-Pentanol	88.089	006032-29-7	C:\Database\NIST05a.L
							5	R-(-)-1,2-propanediol	76.052	004254-14-2	C:\Database\NIST05a.L
							6	2-Pentanol, 4-methyl-	102.104	000108-11-2	C:\Database\NIST05a.L
							7	Acetic acid, methoxy-, methyl ester	104.047	006290-49-9	C:\Database\NIST05a.L
							8	Butane, 1-methoxy-	88.089	000628-28-4	C:\Database\NIST05a.L
							9	Propanenitrile, 3-methoxy-	85.053	000110-67-8	C:\Database\NIST05a.L
							10	2-Butanol, 3-methyl-	88.089	000598-75-4	C:\Database\NIST05a.L
							11	2-Propanol, 1-bromo-	137.968	019686-73-8	C:\Database\NIST05a.L
							12	2-Hexanol	102.104	000626-93-7	C:\Database\NIST05a.L
							13	Propanoic acid, 2-hydroxy-, 2-methylpropyl ester	146.094	000585-24-0	C:\Database\NIST05a.L
							14	2-Butanol, (R)-	74.073	014898-79-4	C:\Database\NIST05a.L
							15	Propanoic acid, 2-hydroxy-, 2-methylpropyl ester	146.094	000585-24-0	C:\Database\NIST05a.L
							16	Isopropyl Alcohol	60.058	000067-63-0	C:\Database\NIST05a.L
							17	Isopropyl Alcohol	60.058	000067-63-0	C:\Database\NIST05a.L
							18	2-Propanone, 1-methoxy-	88.052	005878-19-3	C:\Database\NIST05a.L
							19	Formic acid, 1-methylethyl ester	88.052	000625-55-8	C:\Database\NIST05a.L
							20	Methoxyacetic acid, butyl ester	146.094	017640-22-1	C:\Database\NIST05a.L
19	7.256	690	240370839	4091976	4152560	0.087	1	Ethyl alcohol	46.042	000064-17-5	NIST
							2	Ethyl alcohol	46.042	000064-17-5	C:\Database\NIST05a.L
							3	Ethyl alcohol	46.042	000064-17-5	C:\Database\NIST05a.L
							4	(S)-2-Hydroxypropanoic acid	90.032	000079-33-4	C:\Database\NIST05a.L
							5	Dimethyl ether	46.042	000115-10-6	C:\Database\NIST05a.L
							6	Dimethyl ether	46.042	000115-10-6	C:\Database\NIST05a.L
							7	Formamide	45.021	000075-12-7	C:\Database\NIST05a.L
							8	Methyltartronic acid	134.022	000595-98-2	C:\Database\NIST05a.L
							9	Formamide	45.021	000075-12-7	C:\Database\NIST05a.L
							10	Acetic acid, hydroxy-	76.016	000079-14-1	C:\Database\NIST05a.L
							11	Ethanol, 2-nitro-	91.027	000625-48-9	C:\Database\NIST05a.L
							12	Oxalic acid	89.995	000144-62-7	C:\Database\NIST05a.L
							13	Acetic acid, hydroxy-	76.016	000079-14-1	C:\Database\NIST05a.L
							14	Methyl Alcohol	32.026	000067-56-1	C:\Database\NIST05a.L
							15	Acetaldehyde, methoxy-	74.037	010312-83-1	C:\Database\NIST05a.L
							16	Propanoic acid, 2-hydroxy-, methyl ester, (.+/-.)-	104.047	002155-30-8	C:\Database\NIST05a.L
							17	2-Chloroethanol	80.003	000107-07-3	C:\Database\NIST05a.L
							18	Propanoic acid, 2-hydroxy-, methyl ester, (.+/-.)-	104.047	002155-30-8	C:\Database\NIST05a.L
							19	4-Penten-2-ol	86.073	000625-31-0	C:\Database\NIST05a.L
							20	4-Penten-2-ol	86.073	000625-31-0	C:\Database\NIST05a.L
20	7.582	744	4125961	55518	115315	0.124	1	Ethyl alcohol	46.042	000064-17-5	NIST
							2	Ethyl alcohol	46.042	000064-17-5	C:\Database\NIST05a.L
							3	Ethyl alcohol	46.042	000064-17-5	C:\Database\NIST05a.L
							4	Acetic acid, hydroxy-, ethyl ester	104.047	000623-50-7	C:\Database\NIST05a.L
							5	1-Butene, 4-ethoxy-	100.089	044611-46-3	C:\Database\NIST05a.L
							6	Ethanol, 2-(2-hydroxyethoxy)-, 1-nitrate	151.048	020633-16-3	C:\Database\NIST05a.L
							7	Dimethyl-cyano-phosphine	87.024	031641-57-3	C:\Database\NIST05a.L
							8	1-Propanol	60.058	000071-23-8	C:\Database\NIST05a.L
							9	Methoxyacetyl chloride	107.998	038870-89-2	C:\Database\NIST05a.L
							10	Acetic acid, ethoxy-	104.047	000627-03-2	C:\Database\NIST05a.L
							11	(S)-2-Hydroxypropanoic acid	90.032	000079-33-4	C:\Database\NIST05a.L
							12	2-Hexanol, 3-methyl-	116.12	002313-65-7	C:\Database\NIST05a.L
							13	Propanedioic acid, dihydroxy-	136.001	000560-27-0	C:\Database\NIST05a.L
							14	Formaldehyde oxime trimer	135.064	1000234-87-0	C:\Database\NIST05a.L
							15	Dimethyl ether	46.042	000115-10-6	C:\Database\NIST05a.L
							16	Formamide	45.021	000075-12-7	C:\Database\NIST05a.L
							17	1-Propanol	60.058	000071-23-8	C:\Database\NIST05a.L
							18	2-Pentanol	88.089	006032-29-7	C:\Database\NIST05a.L
							19	Hydroxyacetic acid, hydrazide	90.043	003530-14-1	C:\Database\NIST05a.L
							20	Carbonic acid, diethyl ester	118.063	000105-58-8	C:\Database\NIST05a.L
21	8.072	825	415792	13615	72225	0.044	1	Ethyl alcohol	46.042	000064-17-5	NIST
							2	1,3-Dioxane, 2-methyl-	102.068	000626-68-6	C:\Database\NIST05a.L
							3	1-Propanol, 3-ethoxy-	104.084	000111-35-3	C:\Database\NIST05a.L
							4	Oxirane, 2,3-dimethyl-	72.058	003266-23-7	C:\Database\NIST05a.L
							5	Propane, 2-(ethenyloxy)-	86.073	000926-65-8	C:\Database\NIST05a.L
							6	Ethyl alcohol	46.042	000064-17-5	C:\Database\NIST05a.L
							7	Acetic acid ethenyl ester	86.037	000108-05-4	C:\Database\NIST05a.L
							8	sec-Butyl nitrite	103.063	000924-43-6	C:\Database\NIST05a.L
							9	Ethyl alcohol	46.042	000064-17-5	C:\Database\NIST05a.L
							10	1-Nitro-2-propanone	103.027	010230-68-9	C:\Database\NIST05a.L
							11	exo-1,2-O-Ethylidene-.alpha.-d-erythrofuranose	146.058	077489-43-1	C:\Database\NIST05a.L
							12	5-Nitrobarbituric acid	173.007	000480-68-2	C:\Database\NIST05a.L
							13	Cyacetacide	99.043	000140-87-4	C:\Database\NIST05a.L
							14	2,3-Butanedione, monooxime	101.048	000057-71-6	C:\Database\NIST05a.L
							15	1,5-Pentanediol	104.084	000111-29-5	C:\Database\NIST05a.L
							16	(2,3-Dimethyloxiranyl)methanol	102.068	1000306-71-8	C:\Database\NIST05a.L
							17	(1-Hydroxyethylidene)malonic acid diethyl ester	202.084	031575-84-5	C:\Database\NIST05a.L
							18	Propanal, 2,3-dihydroxy-	90.032	000367-47-5	C:\Database\NIST05a.L
							19	Oxalic acid, monoamide, n-propyl, heptyl ester	229.168	1000309-64-6	C:\Database\NIST05a.L
							20	Oxirane, 2,3-dimethyl-	72.058	003266-23-7	C:\Database\NIST05a.L
22	8.259	856	3641557	36433	94597	0.121	1	Cyclotetrasiloxane, octamethyl-	296.075	000556-67-2	NIST
							2	Benzoic acid, 5-methyl-2-trimethylsilyloxy-, trimethylsilyl ester	296.126	1000153-59-4	C:\Database\NIST05a.L
							3	Benzoic acid, 4-methyl-2-trimethylsilyloxy-, trimethylsilyl ester	296.126	1000153-59-3	C:\Database\NIST05a.L
							4	Benzoic acid, 3-methyl-2-trimethylsilyloxy-, trimethylsilyl ester	296.126	1000153-57-1	C:\Database\NIST05a.L
							5	4H-1,2,4-Triazole-3-thiol, 4-allyl-5-(1-naphthylmethyl)-	281.099	031803-13-1	C:\Database\NIST05a.L
							6	Cyclotetrasiloxane, octamethyl-	296.075	000556-67-2	C:\Database\NIST05a.L
							7	7H-Dibenzo[b,g]carbazole, 7-methyl-	281.12	003557-49-1	C:\Database\NIST05a.L
							8	5H-Naphtho[2,3-c]carbazole, 5-methyl-	281.12	100025-44-3	C:\Database\NIST05a.L
							9	Benzofuran-6-ol-3-one, 2-(4-ethoxycarbonyl)benzylidene-	310.084	1000128-64-6	C:\Database\NIST05a.L
							10	trans-4-Dimethylamino-4'-methoxychalcone	281.142	052119-37-6	C:\Database\NIST05a.L
							11	trans-4-(2-(5-Nitro-2-furyl)vinyl)-2-quinolinamine	281.08	000847-10-9	C:\Database\NIST05a.L
							12	5-Hydroxy-7-methoxy-2-methyl-3-phenyl-4-chromenone	282.089	055927-39-4	C:\Database\NIST05a.L
							13	Cyclotetrasiloxane, octamethyl-	296.075	000556-67-2	C:\Database\NIST05a.L
							14	11H-Naphtho[1,2-b]thieno[3,4-d]pyran-11-one, 1-amino-3-methyl-	281.051	292159-63-8	C:\Database\NIST05a.L
							15	2-[p-Fluorophenyl]-8-methylcinchoninic acid	281.085	018060-45-2	C:\Database\NIST05a.L
							16	2-[p-Fluorophenyl]-6-methylcinchoninic acid	281.085	018193-07-2	C:\Database\NIST05a.L
							17	6,7-Benzo-phenothiazine-5,5-dioxide	281.051	001225-11-2	C:\Database\NIST05a.L
							18	Benzene, 1-phenyl-4-(2-cyano-2-phenylethenyl)	281.12	027869-56-3	C:\Database\NIST05a.L
							19	2-(5-Adamantan-1-yl-[1,2,4]oxadiazol-3-yl)-pyridine	281.153	1000310-56-9	C:\Database\NIST05a.L
							20	6-Chloro-3-ethyl-2-methyl-4-phenylquinoline	281.097	022609-09-2	C:\Database\NIST05a.L
23	8.458	889	937308	18356	76034	0.063	1	Cyclotetrasiloxane, octamethyl-	296.075	000556-67-2	NIST
							2	7H-Dibenzo[b,g]carbazole, 7-methyl-	281.12	003557-49-1	C:\Database\NIST05a.L
							3	3,6-Bis(N-dimethylamino)-9-ethylcarbazole	281.189	057103-04-5	C:\Database\NIST05a.L
							4	14.alpha.-Morphinan, 7,8-didehydro-3-methoxy-17-methyl-6-methylene-	281.178	017939-34-3	C:\Database\NIST05a.L
							5	Morphinan, 7,8-didehydro-3-methoxy-17-methyl-6-methylene-, (-)-	281.178	001816-06-4	C:\Database\NIST05a.L
							6	5H-Naphtho[2,3-c]carbazole, 5-methyl-	281.12	100025-44-3	C:\Database\NIST05a.L
							7	trans-4-Dimethylamino-4'-methoxychalcone	281.142	052119-37-6	C:\Database\NIST05a.L
							8	trans-4-(2-(5-Nitro-2-furyl)vinyl)-2-quinolinamine	281.08	000847-10-9	C:\Database\NIST05a.L
							9	Cyclotetrasiloxane, octamethyl-	296.075	000556-67-2	C:\Database\NIST05a.L
							10	Cyclotetrasiloxane, octamethyl-	296.075	000556-67-2	C:\Database\NIST05a.L
							11	5H-Cyclohepta[b]pyridine-3-carbonitrile, 6,7,8,9-tetrahydro-2-amino-4-(2-fluorophenyl)-	281.133	1000265-47-6	C:\Database\NIST05a.L
							12	Benzoic acid, 5-methyl-2-trimethylsilyloxy-, trimethylsilyl ester	296.126	1000153-59-4	C:\Database\NIST05a.L
							13	2-Amino-4-(4-fluoro-phenyl)-6-methyl-5,6,7,8-tetrahydro-quinoline-3-carbonitrile	281.133	1000278-20-1	C:\Database\NIST05a.L
							14	Benzene, 1-phenyl-4-(2-cyano-2-phenylethenyl)	281.12	027869-56-3	C:\Database\NIST05a.L
							15	4,5-Ethylene-8,9-dimethoxy-6-phenanthridone	281.105	065367-74-0	C:\Database\NIST05a.L
							16	5-(p-Aminophenyl)-4-(p-tolyl)-2-thiazolamine	281.099	094460-46-5	C:\Database\NIST05a.L
							17	11H-Naphtho[1,2-b]thieno[3,4-d]pyran-11-one, 1-amino-3-methyl-	281.051	292159-63-8	C:\Database\NIST05a.L
							18	1H-Imidazolo[1,2-a]pyridine-6-carbonitrile, 2,3-dihydro-7-methyl-1-(4-methoxyphenyl)-5-oxo-	281.116	093065-99-7	C:\Database\NIST05a.L
							19	7a,9c-(Iminoethano)phenanthro[4,5-bcd]furan, 4a.alpha.,5-dihydro-3-methoxy-12-methyl-	281.142	024695-70-3	C:\Database\NIST05a.L
							20	3-Amino-6-nitro-4-phenyl-1H-quinolin-2-one	281.08	036020-93-6	C:\Database\NIST05a.L
24	9.207	1013	36865	3561	59441	0.016	1	Silane, methyl-	46.024	000992-94-9	NIST
							2	Dimethylamine	45.058	000124-40-3	C:\Database\NIST05a.L
							3	Dimethylamine	45.058	000124-40-3	C:\Database\NIST05a.L
							4	Ethanol, 2-(vinyloxy)-	88.052	000764-48-7	C:\Database\NIST05a.L
							5	Acetic acid, ethoxyhydroxy-, ethyl ester	148.074	049653-17-0	C:\Database\NIST05a.L
							6	Hydrazinecarboxylic acid, ethyl ester	104.059	004114-31-2	C:\Database\NIST05a.L
							7	Carbamic acid, (2-chloroethylidene)bis-, diethyl ester	238.072	005336-13-0	C:\Database\NIST05a.L
							8	1,3-Dioxan-5-ol	104.047	004740-78-7	C:\Database\NIST05a.L
							9	Tetrahydro-4H-pyran-4-ol	102.068	002081-44-9	C:\Database\NIST05a.L
							10	Sulfuric acid, diethyl ester	154.03	000064-67-5	C:\Database\NIST05a.L
							11	2-Propanol, 1-hydrazino-	90.079	018501-20-7	C:\Database\NIST05a.L
							12	Hydrazinecarboxylic acid, ethyl ester	104.059	004114-31-2	C:\Database\NIST05a.L
							13	Hydrazinecarboxylic acid, ethyl ester	104.059	004114-31-2	C:\Database\NIST05a.L
							14	Propane, 1,1,1-triethoxy-	176.141	000115-80-0	C:\Database\NIST05a.L
							15	Acetaldehyde, methoxy-	74.037	010312-83-1	C:\Database\NIST05a.L
							16	Urea, trimethyl-	102.079	000632-14-4	C:\Database\NIST05a.L
							17	Cyclopropyl carbinol	72.058	002516-33-8	C:\Database\NIST05a.L
							18	N,N-Dimethylethanesulfonamide	137.051	006338-68-7	C:\Database\NIST05a.L
							19	Dihydroxymaleic acid	148.001	000526-84-1	C:\Database\NIST05a.L
							20	Hydrazine, propyl-	74.084	005039-61-2	C:\Database\NIST05a.L
25	9.244	1019	172656	5311	61099	0.054	1	Ethyl hydrogen oxalate	118.027	000617-37-8	NIST
							2	Carbamic acid, (2-chloroethylidene)bis-, diethyl ester	238.072	005336-13-0	C:\Database\NIST05a.L
							3	Carbamic acid, methyl ester	75.032	000598-55-0	C:\Database\NIST05a.L
							4	Dimethylamine	45.058	000124-40-3	C:\Database\NIST05a.L
							5	Benzenepropanoic acid, tert-butyldimethylsilyl ester	264.155	078324-01-3	C:\Database\NIST05a.L
							6	1,2,4-Butanetriol	106.063	003068-00-6	C:\Database\NIST05a.L
							7	Benzene, 1,4-dibromo-2-nitro-	278.853	003460-18-2	C:\Database\NIST05a.L
							8	2-Propanol, 1,1'-[1,2-ethanediylbis(thio)]bis-	210.075	083346-09-2	C:\Database\NIST05a.L
							9	Hydrazinecarboxylic acid, ethyl ester	104.059	004114-31-2	C:\Database\NIST05a.L
							10	Acetic acid, ethoxyhydroxy-, ethyl ester	148.074	049653-17-0	C:\Database\NIST05a.L
							11	Ethylene oxide	44.026	000075-21-8	C:\Database\NIST05a.L
							12	Ethylene oxide	44.026	000075-21-8	C:\Database\NIST05a.L
							13	Dimethylamine	45.058	000124-40-3	C:\Database\NIST05a.L
							14	Hexamethylphosphoramide	179.119	000680-31-9	C:\Database\NIST05a.L
							15	1,3-Dioxolane-4-methanol	104.047	005464-28-8	C:\Database\NIST05a.L
							16	Diethyl 4,4'-methylenediallophanate	276.107	122198-99-6	C:\Database\NIST05a.L
							17	2-Dibutylphosphinylmethylallophanate	278.14	1000140-70-3	C:\Database\NIST05a.L
							18	Propane, 1,1,1-triethoxy-	176.141	000115-80-0	C:\Database\NIST05a.L
							19	Acetic acid, oxo-	74	000298-12-4	C:\Database\NIST05a.L
							20	Oxirane, (butoxymethyl)-	130.099	002426-08-6	C:\Database\NIST05a.L
26	9.6	1078	58925	3776	58709	0.024	1	Ethyl hydrogen oxalate	118.027	000617-37-8	NIST
							2	Hydrazinecarboxylic acid, ethyl ester	104.059	004114-31-2	C:\Database\NIST05a.L
							3	Oxiranemethanol, (S)-	74.037	060456-23-7	C:\Database\NIST05a.L
							4	Hydrazinecarboxylic acid, ethyl ester	104.059	004114-31-2	C:\Database\NIST05a.L
							5	Ethyl N-hydroxyacetimidate	103.063	010576-12-2	C:\Database\NIST05a.L
							6	Peroxide, dipropyl	118.099	029914-92-9	C:\Database\NIST05a.L
							7	1,3,6-Trioxocane	118.063	001779-19-7	C:\Database\NIST05a.L
							8	Acetaldehyde	44.026	000075-07-0	C:\Database\NIST05a.L
							9	Acetaldehyde	44.026	000075-07-0	C:\Database\NIST05a.L
							10	(3-Methyl-oxiran-2-yl)-methanol	88.052	1000194-22-9	C:\Database\NIST05a.L
							11	L-Alanine, methyl ester	103.063	010065-72-2	C:\Database\NIST05a.L
							12	Carbamic acid, ethyl-, methyl ester	103.063	006135-31-5	C:\Database\NIST05a.L
							13	Urea, trimethyl-	102.079	000632-14-4	C:\Database\NIST05a.L
							14	Aminocyanoacetic acid	100.027	006232-21-9	C:\Database\NIST05a.L
							15	(R)-(-)-2-Amino-1-propanol	75.068	035320-23-1	C:\Database\NIST05a.L
							16	Butanal, 3-methyl-	86.073	000590-86-3	C:\Database\NIST05a.L
							17	2-Ethoxyethyl acetate	132.079	000111-15-9	C:\Database\NIST05a.L
							18	1,2-Hydrazinedicarboxylic acid, diethyl ester	176.08	004114-28-7	C:\Database\NIST05a.L
							19	Urea, N,N-dimethyl-	88.064	000598-94-7	C:\Database\NIST05a.L
							20	Hydrazinecarboxylic acid, ethyl ester	104.059	004114-31-2	C:\Database\NIST05a.L
27	9.878	1124	239549	6733	60990	0.054	1	Hydrazinecarboxylic acid, ethyl ester	104.059	004114-31-2	NIST
							2	Propane, 1,1,1-triethoxy-	176.141	000115-80-0	C:\Database\NIST05a.L
							3	Cyclohexanooxazin-2(1H)-one, 3,9-dihydro-6,8-isopropylideno-9-methyl-	207.126	1000260-31-8	C:\Database\NIST05a.L
							4	1,1'-(4-Methyl-1,3-phenylene)bis[3-(5-isopropyl-1,3,4-thiadiazol-2-yl)urea]	460.146	1000224-58-4	C:\Database\NIST05a.L
							5	Oxirane, 2,3-dimethyl-, cis-	72.058	001758-33-4	C:\Database\NIST05a.L
							6	Carbamic acid, (2-chloroethylidene)bis-, diethyl ester	238.072	005336-13-0	C:\Database\NIST05a.L
							7	1,2-Hydrazinedicarboxylic acid, diethyl ester	176.08	004114-28-7	C:\Database\NIST05a.L
							8	L-Talose, 6-deoxy-3-C-methyl-2-O-methyl-	192.1	027208-98-6	C:\Database\NIST05a.L
							9	Oxirane, 2,3-dimethyl-, trans-	72.058	021490-63-1	C:\Database\NIST05a.L
							10	1,2-Hydrazinedicarboxylic acid, diethyl ester	176.08	004114-28-7	C:\Database\NIST05a.L
							11	1,2,15-Pentadecanetriol	260.235	057289-60-8	C:\Database\NIST05a.L
							12	Acetaldehyde	44.026	000075-07-0	C:\Database\NIST05a.L
							13	Ethylene oxide	44.026	000075-21-8	C:\Database\NIST05a.L
							14	Ethanol, 2-(methylamino)-	75.068	000109-83-1	C:\Database\NIST05a.L
							15	1-(2-Adamantylidene)semicarbazide	207.137	065814-27-9	C:\Database\NIST05a.L
							16	Ethanol, 2-(methylamino)-	75.068	000109-83-1	C:\Database\NIST05a.L
							17	2(3H)-Furanone, dihydro-4-hydroxy-	102.032	005469-16-9	C:\Database\NIST05a.L
							18	Hydroperoxide, pentyl	104.084	000074-80-6	C:\Database\NIST05a.L
							19	Acetic acid, cyano-, ethyl ester	113.048	000105-56-6	C:\Database\NIST05a.L
							20	5,6-Dihydro-2-(4-nitrophenyl)-4H-1,3-oxazin-5-one	220.048	077580-72-4	C:\Database\NIST05a.L
28	9.933	1133	251712	10306	64428	0.04	1	Tetrahydro-4H-pyran-4-ol	102.068	002081-44-9	NIST
							2	1,3-Dioxolane, 4-methyl-	88.052	001072-47-5	C:\Database\NIST05a.L
							3	Ethanedial, dioxime	88.027	000557-30-2	C:\Database\NIST05a.L
							4	Pentanal	86.073	000110-62-3	C:\Database\NIST05a.L
							5	1,2,4-Thiadiazole, 3,5-bis(carbamoylmethylthio)-	263.981	1000294-69-2	C:\Database\NIST05a.L
							6	Acetamide, N,N-dimethyl-	87.068	000127-19-5	C:\Database\NIST05a.L
							7	Diazene, [1-(2,2-dimethylhydrazino)ethyl]ethyl-	144.137	051576-31-9	C:\Database\NIST05a.L
							8	Silane, methyl-	46.024	000992-94-9	C:\Database\NIST05a.L
							9	Propane, 1,1,1-triethoxy-	176.141	000115-80-0	C:\Database\NIST05a.L
							10	1,2-Hydrazinedicarboxylic acid, diethyl ester	176.08	004114-28-7	C:\Database\NIST05a.L
							11	Hydroxydesmethylimipramine,2-	282.173	001977-15-7	C:\Database\NIST05a.L
							12	1,3-Dioxolane, 4-methyl-	88.052	001072-47-5	C:\Database\NIST05a.L
							13	Ethyl hydrogen oxalate	118.027	000617-37-8	C:\Database\NIST05a.L
							14	Urea, trimethyl-	102.079	000632-14-4	C:\Database\NIST05a.L
							15	Propanenitrile, 3-(methylamino)-	84.069	000693-05-0	C:\Database\NIST05a.L
							16	1-Propanol, 2-amino-	75.068	000078-91-1	C:\Database\NIST05a.L
							17	4-Allyl-3-(dimethylhydrazono)-2-methylhexane-2,5-diol	228.184	1000190-33-0	C:\Database\NIST05a.L
							18	Sulfurous acid, diethyl ester	138.035	000623-81-4	C:\Database\NIST05a.L
							19	Pentanal	86.073	000110-62-3	C:\Database\NIST05a.L
							20	Ethene, (2-methoxyethoxy)-	102.068	001663-35-0	C:\Database\NIST05a.L
29	9.957	1137	131485	11156	65230	0.02	1	Hydrazinecarboxylic acid, ethyl ester	104.059	004114-31-2	NIST
							2	Dimethylamine	45.058	000124-40-3	C:\Database\NIST05a.L
							3	Hydroxydesmethylimipramine,2-	282.173	001977-15-7	C:\Database\NIST05a.L
							4	Oxirane, (propoxymethyl)-	116.084	003126-95-2	C:\Database\NIST05a.L
							5	Carbamic acid, nitrosopropyl-, ethyl ester	160.085	019935-86-5	C:\Database\NIST05a.L
							6	Urea, trimethyl-	102.079	000632-14-4	C:\Database\NIST05a.L
							7	1,2-Hydrazinedicarboxylic acid, diethyl ester	176.08	004114-28-7	C:\Database\NIST05a.L
							8	Oxirane, 2,3-dimethyl-, cis-	72.058	001758-33-4	C:\Database\NIST05a.L
							9	Butanedial	86.037	000638-37-9	C:\Database\NIST05a.L
							10	Acetic acid, ethoxyhydroxy-, ethyl ester	148.074	049653-17-0	C:\Database\NIST05a.L
							11	Oxiranemethanol, (S)-	74.037	060456-23-7	C:\Database\NIST05a.L
							12	Carbamic acid, (2-chloroethylidene)bis-, diethyl ester	238.072	005336-13-0	C:\Database\NIST05a.L
							13	Butane, 2-nitro-	103.063	000600-24-8	C:\Database\NIST05a.L
							14	Pterin-6-carboxylic acid	207.039	000948-60-7	C:\Database\NIST05a.L
							15	Carbamic acid, (cyanoacetyl)-, ethyl ester	156.053	006629-04-5	C:\Database\NIST05a.L
							16	p-Dioxane, methylene-	100.052	003984-19-8	C:\Database\NIST05a.L
							17	Glycidol	74.037	000556-52-5	C:\Database\NIST05a.L
							18	2-Octenoic acid	142.099	001470-50-4	C:\Database\NIST05a.L
							19	Ethanedial, dioxime	88.027	000557-30-2	C:\Database\NIST05a.L
							20	Dihydroxymaleic acid	148.001	000526-84-1	C:\Database\NIST05a.L
30	9.981	1141	198152	14663	68680	0.023	1	Benzaldehyde, 3,5-dichloro-2-hydroxy-, 2,2-dimethylhydrazone	232.017	014490-83-6	NIST
							2	Hydrazinecarboxylic acid, ethyl ester	104.059	004114-31-2	C:\Database\NIST05a.L
							3	Hydrazinecarboxylic acid, ethyl ester	104.059	004114-31-2	C:\Database\NIST05a.L
							4	Hydrazinecarboxylic acid, ethyl ester	104.059	004114-31-2	C:\Database\NIST05a.L
							5	Dimethylamine	45.058	000124-40-3	C:\Database\NIST05a.L
							6	1,2-Hydrazinedicarboxylic acid, diethyl ester	176.08	004114-28-7	C:\Database\NIST05a.L
							7	Carbamic acid, (cyanoacetyl)-, ethyl ester	156.053	006629-04-5	C:\Database\NIST05a.L
							8	1,2,4-Thiadiazole, 3,5-bis(carbamoylmethylthio)-	263.981	1000294-69-2	C:\Database\NIST05a.L
							9	o-Methylisourea hydrogen sulfate	74.048	029427-58-5	C:\Database\NIST05a.L
							10	Ethanedial, dioxime	88.027	000557-30-2	C:\Database\NIST05a.L
							11	Urea, trimethyl-	102.079	000632-14-4	C:\Database\NIST05a.L
							12	Ethyl oxamate	117.043	000617-36-7	C:\Database\NIST05a.L
							13	Acetic acid, ethoxyhydroxy-, ethyl ester	148.074	049653-17-0	C:\Database\NIST05a.L
							14	Bis-(ethoxycarbonyl)methoxyiminomethane	203.079	062619-46-9	C:\Database\NIST05a.L
							15	N<2>,N<2>,N<2>,N<2>-Tetramethyl-4,6-bis(trifluoromethyl)-1,3,5,2.lambda.<5>-triazaphosphinine-2,2-diamine	323.073	1000298-24-7	C:\Database\NIST05a.L
							16	Formic acid, ethenyl ester	72.021	000692-45-5	C:\Database\NIST05a.L
							17	Sulfurous acid, diethyl ester	138.035	000623-81-4	C:\Database\NIST05a.L
							18	Topotecan	421.164	1000131-70-7	C:\Database\NIST05a.L
							19	Tetrahydro-4H-pyran-4-ol	102.068	002081-44-9	C:\Database\NIST05a.L
							20	Sulfuric acid, diethyl ester	154.03	000064-67-5	C:\Database\NIST05a.L
31	10.005	1145	308439	16345	70299	0.031	1	Benzaldehyde, 3,5-dichloro-2-hydroxy-, 2,2-dimethylhydrazone	232.017	014490-83-6	NIST
							2	N,N-Dimethylethanesulfonamide	137.051	006338-68-7	C:\Database\NIST05a.L
							3	Carbonic acid, diethyl ester	118.063	000105-58-8	C:\Database\NIST05a.L
							4	Ethylene oxide	44.026	000075-21-8	C:\Database\NIST05a.L
							5	Hydroxydesmethylimipramine,2-	282.173	001977-15-7	C:\Database\NIST05a.L
							6	6H-Pyrazolo[1,2-a][1,2,4,5]tetrazine, hexahydro-2,3-dimethyl-	156.137	070517-50-9	C:\Database\NIST05a.L
							7	Diethyl 3-chloro-2-hydroxypropylmalonate	252.076	1000222-74-8	C:\Database\NIST05a.L
							8	Hydroperoxide, pentyl	104.084	000074-80-6	C:\Database\NIST05a.L
							9	Oxirane, (butoxymethyl)-	130.099	002426-08-6	C:\Database\NIST05a.L
							10	Ethyl hydrogen oxalate	118.027	000617-37-8	C:\Database\NIST05a.L
							11	Carbamic acid, (2-chloroethylidene)bis-, diethyl ester	238.072	005336-13-0	C:\Database\NIST05a.L
							12	Hydrazinecarboxylic acid, ethyl ester	104.059	004114-31-2	C:\Database\NIST05a.L
							13	Butanedial	86.037	000638-37-9	C:\Database\NIST05a.L
							14	1-Sec-butyldiaziridine	100.1	033657-34-0	C:\Database\NIST05a.L
							15	Carbamic acid, (cyanoacetyl)-, ethyl ester	156.053	006629-04-5	C:\Database\NIST05a.L
							16	Butane, 2-nitro-	103.063	000600-24-8	C:\Database\NIST05a.L
							17	Acetaldehyde	44.026	000075-07-0	C:\Database\NIST05a.L
							18	Ethylene oxide	44.026	000075-21-8	C:\Database\NIST05a.L
							19	1-(2-Adamantylidene)semicarbazide	207.137	065814-27-9	C:\Database\NIST05a.L
							20	Dimethylamine	45.058	000124-40-3	C:\Database\NIST05a.L
32	10.053	1153	544926	22073	75905	0.041	1	Urea	60.032	000057-13-6	NIST
							2	Urea	60.032	000057-13-6	C:\Database\NIST05a.L
							3	Ethanedioic acid, dimethyl ester	118.027	000553-90-2	C:\Database\NIST05a.L
							4	Carbonic acid, dimethyl ester	90.032	000616-38-6	C:\Database\NIST05a.L
33	10.579	1240	53779	5131	57704	0.017	1	2-Ethoxyethyl acetate	132.079	000111-15-9	NIST
							2	Dimethylamine	45.058	000124-40-3	C:\Database\NIST05a.L
							3	Butanal	72.058	000123-72-8	C:\Database\NIST05a.L
							4	Pentanal	86.073	000110-62-3	C:\Database\NIST05a.L
							5	Propanamide, 2-methyl-	87.068	000563-83-7	C:\Database\NIST05a.L
							6	1,2,4-Trioxolane, 3,5-dipropyl-	160.11	001696-03-3	C:\Database\NIST05a.L
							7	2-Heptanamine, 5-methyl-	129.152	053907-81-6	C:\Database\NIST05a.L
							8	3,3'-Iminobispropylamine	131.142	000056-18-8	C:\Database\NIST05a.L
							9	Propanamide, 2-methyl-	87.068	000563-83-7	C:\Database\NIST05a.L
							10	Formic acid, ethenyl ester	72.021	000692-45-5	C:\Database\NIST05a.L
							11	Acetaldehyde	44.026	000075-07-0	C:\Database\NIST05a.L
							12	Propanamide, 2-methyl-	87.068	000563-83-7	C:\Database\NIST05a.L
							13	Acetaldehyde	44.026	000075-07-0	C:\Database\NIST05a.L
							14	Oxirane, 2,3-dimethyl-	72.058	003266-23-7	C:\Database\NIST05a.L
							15	Pentane	72.094	000109-66-0	C:\Database\NIST05a.L
							16	1-Propanamine, N,2-dimethyl-	87.105	000625-43-4	C:\Database\NIST05a.L
							17	Propanal, 2-methyl-	72.058	000078-84-2	C:\Database\NIST05a.L
							18	Propanamide, N-acetyl-	115.063	019264-34-7	C:\Database\NIST05a.L
							19	2-Ethoxyethyl acetate	132.079	000111-15-9	C:\Database\NIST05a.L
							20	2(3H)-Furanone, dihydro-4-hydroxy-	102.032	005469-16-9	C:\Database\NIST05a.L
34	10.869	1288	156916	4368	56238	0.053	1	1,3-Dioxolane, 4-methyl-	88.052	001072-47-5	NIST
							2	Oxiranemethanol, (S)-	74.037	060456-23-7	C:\Database\NIST05a.L
							3	Glycidol	74.037	000556-52-5	C:\Database\NIST05a.L
							4	Hydrazinecarboxylic acid, ethyl ester	104.059	004114-31-2	C:\Database\NIST05a.L
							5	1,3-Propanediamine, N-methyl-	88.1	006291-84-5	C:\Database\NIST05a.L
							6	Hydrazinecarboxylic acid, ethyl ester	104.059	004114-31-2	C:\Database\NIST05a.L
							7	Acetic acid, ethoxyhydroxy-, ethyl ester	148.074	049653-17-0	C:\Database\NIST05a.L
							8	Ethanedial, dioxime	88.027	000557-30-2	C:\Database\NIST05a.L
							9	1,3-Propanediamine, N-methyl-	88.1	006291-84-5	C:\Database\NIST05a.L
							10	1-Hepten-4-ol	114.104	003521-91-3	C:\Database\NIST05a.L
							11	Oxiranemethanol, (R)-	74.037	057044-25-4	C:\Database\NIST05a.L
							12	Pentanal	86.073	000110-62-3	C:\Database\NIST05a.L
							13	1-Propanamine, N,2-dimethyl-	87.105	000625-43-4	C:\Database\NIST05a.L
							14	Ethyl hydrogen oxalate	118.027	000617-37-8	C:\Database\NIST05a.L
							15	1,3-Propanediamine, N-methyl-	88.1	006291-84-5	C:\Database\NIST05a.L
							16	Formic acid, ethenyl ester	72.021	000692-45-5	C:\Database\NIST05a.L
							17	Hydroperoxide, 1-methylhexyl	132.115	000762-46-9	C:\Database\NIST05a.L
							18	Hydrazinecarboxylic acid, ethyl ester	104.059	004114-31-2	C:\Database\NIST05a.L
							19	Dimethylamine	45.058	000124-40-3	C:\Database\NIST05a.L
							20	Oxirane, (butoxymethyl)-	130.099	002426-08-6	C:\Database\NIST05a.L
35	11.032	1315	167097	8332	59810	0.028	1	Ethyl hydrogen oxalate	118.027	000617-37-8	NIST
							2	Formic acid, ethyl ester	74.037	000109-94-4	C:\Database\NIST05a.L
							3	1-Propanol, 2-methyl-	74.073	000078-83-1	C:\Database\NIST05a.L
							4	(3-Methyl-oxiran-2-yl)-methanol	88.052	1000194-22-9	C:\Database\NIST05a.L
							5	6H-Pyrazolo[1,2-a][1,2,4,5]tetrazine, hexahydro-2,3-dimethyl-	156.137	070517-50-9	C:\Database\NIST05a.L
							6	Formic acid, ethyl ester	74.037	000109-94-4	C:\Database\NIST05a.L
							7	Pentanal	86.073	000110-62-3	C:\Database\NIST05a.L
							8	1-Propanol, 2-methyl-	74.073	000078-83-1	C:\Database\NIST05a.L
							9	1-Propanol, 2-methyl-	74.073	000078-83-1	C:\Database\NIST05a.L
							10	Oxirane, (ethoxymethyl)-	102.068	004016-11-9	C:\Database\NIST05a.L
							11	Sulfuric acid, diethyl ester	154.03	000064-67-5	C:\Database\NIST05a.L
							12	Oxirane-2-carboxylic acid, methyl ester	102.032	004538-50-5	C:\Database\NIST05a.L
							13	Ethanedial, dioxime	88.027	000557-30-2	C:\Database\NIST05a.L
							14	Carbamic acid, (2-chloroethylidene)bis-, diethyl ester	238.072	005336-13-0	C:\Database\NIST05a.L
							15	1-Propanol, 2-methyl-	74.073	000078-83-1	C:\Database\NIST05a.L
							16	Acetic acid, hydrazide	74.048	001068-57-1	C:\Database\NIST05a.L
							17	1,3-Dioxepin, 4,7-dihydro-	100.052	005417-32-3	C:\Database\NIST05a.L
							18	Hydrazinecarboxylic acid, ethyl ester	104.059	004114-31-2	C:\Database\NIST05a.L
							19	Peroxide, dipropyl	118.099	029914-92-9	C:\Database\NIST05a.L
							20	Formic acid, ethyl ester	74.037	000109-94-4	C:\Database\NIST05a.L
36	11.056	1319	202534	8153	59567	0.037	1	o-Methylisourea hydrogen sulfate	74.048	029427-58-5	NIST
							2	1-Propanol, 2-methyl-	74.073	000078-83-1	C:\Database\NIST05a.L
							3	1-Propanol, 2-methyl-	74.073	000078-83-1	C:\Database\NIST05a.L
							4	1-Propanol, 2-methyl-	74.073	000078-83-1	C:\Database\NIST05a.L
							5	Hydrazinecarboxylic acid, ethyl ester	104.059	004114-31-2	C:\Database\NIST05a.L
							6	1,2,4,5-Tetrazine, hexahydro-1,2,4,5-tetramethyl-	144.137	020717-38-8	C:\Database\NIST05a.L
							7	Formic acid, ethenyl ester	72.021	000692-45-5	C:\Database\NIST05a.L
							8	2,4-Pentanediamine, 2-methyl-	116.131	021586-21-0	C:\Database\NIST05a.L
							9	1-Propanol, 2-methyl-	74.073	000078-83-1	C:\Database\NIST05a.L
							10	1-Butanamine, N-methyl-N-nitroso-	116.095	007068-83-9	C:\Database\NIST05a.L
							11	Ethanedial, dioxime	88.027	000557-30-2	C:\Database\NIST05a.L
							12	Butanedial	86.037	000638-37-9	C:\Database\NIST05a.L
							13	1,2-Hydrazinedicarboxylic acid, diethyl ester	176.08	004114-28-7	C:\Database\NIST05a.L
							14	Acetic acid, hydrazide	74.048	001068-57-1	C:\Database\NIST05a.L
							15	2-Nitro-1-propanol	105.043	002902-96-7	C:\Database\NIST05a.L
							16	Oxirane, ethyl-	72.058	000106-88-7	C:\Database\NIST05a.L
							17	Propanoic acid	74.037	000079-09-4	C:\Database\NIST05a.L
							18	1-Propene, 3-ethoxy-	86.073	000557-31-3	C:\Database\NIST05a.L
							19	Peroxide, dipropyl	118.099	029914-92-9	C:\Database\NIST05a.L
							20	Oxirane-2-carboxylic acid, methyl ester	102.032	004538-50-5	C:\Database\NIST05a.L
37	11.902	1459	576183	10804	60387	0.066	1	Vinyl Ether	70.042	000109-93-3	NIST
							2	Acetic acid, trifluoro-, pentyl ester	184.071	000327-70-8	C:\Database\NIST05a.L
							3	Acetic acid, pentyl ester	130.099	000628-63-7	C:\Database\NIST05a.L
							4	Cyclopropane, 1,2-dimethyl-, trans-	70.078	002402-06-4	C:\Database\NIST05a.L
							5	1-Butene, 3-methyl-	70.078	000563-45-1	C:\Database\NIST05a.L
							6	Cyclopropane, 1,2-dimethyl-, trans-	70.078	002402-06-4	C:\Database\NIST05a.L
							7	2-Pentene	70.078	000109-68-2	C:\Database\NIST05a.L
							8	Heptanal	114.104	000111-71-7	C:\Database\NIST05a.L
							9	Propanamide	73.053	000079-05-0	C:\Database\NIST05a.L
							10	Propanamide	73.053	000079-05-0	C:\Database\NIST05a.L
							11	Propanamide	73.053	000079-05-0	C:\Database\NIST05a.L
							12	Cyclopropane, 1,2-dimethyl-, cis-	70.078	000930-18-7	C:\Database\NIST05a.L
							13	4-Heptanol, 2-methyl-	130.136	021570-35-4	C:\Database\NIST05a.L
							14	Acetic acid, pentyl ester	130.099	000628-63-7	C:\Database\NIST05a.L
							15	Cyclopropane, 1,2-dimethyl-, cis-	70.078	000930-18-7	C:\Database\NIST05a.L
							16	Heptanal	114.104	000111-71-7	C:\Database\NIST05a.L
							17	Pentane	72.094	000109-66-0	C:\Database\NIST05a.L
							18	2-Butene, 2-methyl-	70.078	000513-35-9	C:\Database\NIST05a.L
							19	Pentane	72.094	000109-66-0	C:\Database\NIST05a.L
							20	Formic acid, ethenyl ester	72.021	000692-45-5	C:\Database\NIST05a.L
38	11.963	1469	142301	5896	55463	0.04	1	Propanamide	73.053	000079-05-0	NIST
							2	N-Methylallylamine	71.073	000627-37-2	C:\Database\NIST05a.L
							3	Formic acid, ethenyl ester	72.021	000692-45-5	C:\Database\NIST05a.L
							4	Ethyl hydrogen oxalate	118.027	000617-37-8	C:\Database\NIST05a.L
							5	Vinyl Ether	70.042	000109-93-3	C:\Database\NIST05a.L
							6	Butanal, 3-hydroxy-	88.052	000107-89-1	C:\Database\NIST05a.L
							7	Glycidol	74.037	000556-52-5	C:\Database\NIST05a.L
							8	Heptanal	114.104	000111-71-7	C:\Database\NIST05a.L
							9	Butane, 1-chloro-3-methyl-	106.055	000107-84-6	C:\Database\NIST05a.L
							10	1,2,15-Pentadecanetriol	260.235	057289-60-8	C:\Database\NIST05a.L
							11	Acetamide, N-acetyl-N-propyl-	143.095	001563-84-4	C:\Database\NIST05a.L
							12	Cyclopropyl carbinol	72.058	002516-33-8	C:\Database\NIST05a.L
							13	Dodecanoic acid, 3-hydroxy-	216.173	001883-13-2	C:\Database\NIST05a.L
							14	Ethyl oxamate	117.043	000617-36-7	C:\Database\NIST05a.L
							15	Sulfuric acid, diethyl ester	154.03	000064-67-5	C:\Database\NIST05a.L
							16	n-Hexylmethylamine	115.136	035161-70-7	C:\Database\NIST05a.L
							17	2-Decene, (Z)-	140.157	020348-51-0	C:\Database\NIST05a.L
							18	1-Octanol, 3,7-dimethyl-, (S)-	158.167	068680-98-8	C:\Database\NIST05a.L
							19	Acetic acid, trifluoro-, 3-methylbutyl ester	184.071	000327-69-5	C:\Database\NIST05a.L
							20	Oxirane, 2,3-dimethyl-	72.058	003266-23-7	C:\Database\NIST05a.L
39	12.416	1544	357176	15656	65160	0.035	1	Cyclopentasiloxane, decamethyl-	370.094	000541-02-6	NIST
							2	Cyclopentasiloxane, decamethyl-	370.094	000541-02-6	C:\Database\NIST05a.L
							3	Cyclopentasiloxane, decamethyl-	370.094	000541-02-6	C:\Database\NIST05a.L
							4	N-(Trifluoroacetyl)-O,O',O''-tris(trimethylsilyl)norepinephrine	481.175	1000072-26-3	C:\Database\NIST05a.L
							5	Benzoic acid, 2,5-bis(trimethylsiloxy)-, trimethylsilyl ester	370.145	003618-20-0	C:\Database\NIST05a.L
							6	Benzoic acid, 2,6-bis[(trimethylsilyl)oxy]-, trimethylsilyl ester	370.145	003782-85-2	C:\Database\NIST05a.L
							7	Benzoic acid, 2,4-bis[(trimethylsilyl)oxy]-, trimethylsilyl ester	370.145	010586-16-0	C:\Database\NIST05a.L
							8	N-(Trifluoroacetyl)-N,O,O',O''-tetrakis(trimethylsilyl)norepinephrine	553.214	1000072-26-7	C:\Database\NIST05a.L
							9	N-(Trifluoracetyl)-O,O',O''-tris(trimethylsilyl)epinephrine	495.19	054135-51-2	C:\Database\NIST05a.L
							10	Phenethylamine, N-methyl-.beta.,3,4-tris(trimethylsiloxy)-	399.208	010538-85-9	C:\Database\NIST05a.L
							11	Benzoic acid, 2,4-bis[(trimethylsilyl)oxy]-, trimethylsilyl ester	370.145	010586-16-0	C:\Database\NIST05a.L
							12	Benzoic acid, 4-[(trimethylsilyl)oxy]-, trimethylsilyl ester	282.111	002078-13-9	C:\Database\NIST05a.L
							13	8-Furan-2-yl-3,3-dimethyl-6-morpholin-4-yl-3,4-dihydro-1H-thiopyrano[3,4-c]pyridine-5-carbonitrile	355.135	1000274-37-6	C:\Database\NIST05a.L
							14	Benzoic acid, 2-[(trimethylsilyl)oxy]-, trimethylsilyl ester	282.111	003789-85-3	C:\Database\NIST05a.L
							15	Glaucine	355.178	000475-81-0	C:\Database\NIST05a.L
							16	Urocanic acid, N,O-bis(trimethylsilyl)-	282.122	1000141-37-5	C:\Database\NIST05a.L
							17	trans-3-(2,2-Dichlorovinyl)-2,2-dimethylcyclopropane-1-carboxylic acid, tert-butyldimethylsilyl ester	322.092	1000314-29-8	C:\Database\NIST05a.L
							18	Benzeneethanamine, N-[(pentafluorophenyl)methylene]-.beta.,4-bis[(trimethylsilyl)oxy]-	475.142	055429-85-1	C:\Database\NIST05a.L
							19	Benzoic acid, 2-[(trimethylsilyl)oxy]-, trimethylsilyl ester	282.111	003789-85-3	C:\Database\NIST05a.L
							20	Silane, [(fluoromethylphenylsilyl)methylidyne]tris[trimethyl-	370.18	072190-81-9	C:\Database\NIST05a.L
40	12.531	1563	44600178	673957	723584	0.09	1	1-Butanol	74.073	000071-36-3	NIST
							2	1-Butanol	74.073	000071-36-3	C:\Database\NIST05a.L
							3	1-Butanol	74.073	000071-36-3	C:\Database\NIST05a.L
							4	1-Butanol	74.073	000071-36-3	C:\Database\NIST05a.L
							5	Formic acid, butyl ester	102.068	000592-84-7	C:\Database\NIST05a.L
							6	Formic acid, butyl ester	102.068	000592-84-7	C:\Database\NIST05a.L
							7	Formic acid, butyl ester	102.068	000592-84-7	C:\Database\NIST05a.L
							8	1-Butanol	74.073	000071-36-3	C:\Database\NIST05a.L
							9	1-Pentene, 2,4-dimethyl-	98.11	002213-32-3	C:\Database\NIST05a.L
							10	Butane, 1-chloro-	92.039	000109-69-3	C:\Database\NIST05a.L
							11	Acetic acid, butoxyhydroxy-, butyl ester	204.136	068575-73-5	C:\Database\NIST05a.L
							12	Butane, 1-chloro-	92.039	000109-69-3	C:\Database\NIST05a.L
							13	1-Hexene, 2-methyl-	98.11	006094-02-6	C:\Database\NIST05a.L
							14	Oxetane, 2,3,4-trimethyl-, (2.alpha.,3.alpha.,4.beta.)-	100.089	032347-12-9	C:\Database\NIST05a.L
							15	1-Pentanol, 4-methyl-	102.104	000626-89-1	C:\Database\NIST05a.L
							16	Propane, 2-cyclopropyl-	84.094	003638-35-5	C:\Database\NIST05a.L
							17	Cyclobutane, ethyl-	84.094	004806-61-5	C:\Database\NIST05a.L
							18	1-Hexanol	102.104	000111-27-3	C:\Database\NIST05a.L
							19	2,3-Dimethylsuccinic acid	146.058	013545-04-5	C:\Database\NIST05a.L
							20	Propanoic acid, 2-bromo-, butyl ester	208.01	041145-84-0	C:\Database\NIST05a.L
41	12.821	1611	97265	9236	59182	0.018	1	1-Butanol	74.073	000071-36-3	NIST
							2	Hexanal	100.089	000066-25-1	C:\Database\NIST05a.L
							3	1,2-Epoxy-3-propyl acetate	116.047	006387-89-9	C:\Database\NIST05a.L
							4	1-Butanol	74.073	000071-36-3	C:\Database\NIST05a.L
							5	1-Hexanol	102.104	000111-27-3	C:\Database\NIST05a.L
							6	1-Butanol	74.073	000071-36-3	C:\Database\NIST05a.L
							7	Pentanoic acid, 4-oxo-	116.047	000123-76-2	C:\Database\NIST05a.L
							8	1-Butanol	74.073	000071-36-3	C:\Database\NIST05a.L
							9	1-Butanol, 2-methyl-, (S)-	88.089	001565-80-6	C:\Database\NIST05a.L
							10	Formic acid, butyl ester	102.068	000592-84-7	C:\Database\NIST05a.L
							11	Ethyl hydrogen oxalate	118.027	000617-37-8	C:\Database\NIST05a.L
							12	1-Hexanol	102.104	000111-27-3	C:\Database\NIST05a.L
							13	1-Propene, 2-methyl-	56.063	000115-11-7	C:\Database\NIST05a.L
							14	Oxiranemethanol, (S)-	74.037	060456-23-7	C:\Database\NIST05a.L
							15	Butane, 1-isocyanato-	99.068	000111-36-4	C:\Database\NIST05a.L
							16	Acetic acid, butoxyhydroxy-, butyl ester	204.136	068575-73-5	C:\Database\NIST05a.L
							17	Cyanic acid, propyl ester	85.053	001768-36-1	C:\Database\NIST05a.L
							18	1,4-Dioxane-2,5-dione, 3,6-dimethyl-	144.042	000095-96-5	C:\Database\NIST05a.L
							19	Acetic acid, trifluoro-, hexyl ester	198.087	000400-61-3	C:\Database\NIST05a.L
							20	Ethanedial, dioxime	88.027	000557-30-2	C:\Database\NIST05a.L
42	13.123	1661	2242260	36402	88157	0.078	1	Pentane, 1,1'-oxybis-	158.167	000693-65-2	NIST
							2	Carbonic acid, dipentyl ester	202.157	002050-94-4	C:\Database\NIST05a.L
							3	Pentane, 1,1'-oxybis-	158.167	000693-65-2	C:\Database\NIST05a.L
							4	Pentane, 1,1'-oxybis-	158.167	000693-65-2	C:\Database\NIST05a.L
							5	Butanoic acid, octyl ester	200.178	000110-39-4	C:\Database\NIST05a.L
							6	1-Butanol, 2,2-dimethyl-	102.104	001185-33-7	C:\Database\NIST05a.L
							7	Butanoic acid, octyl ester	200.178	000110-39-4	C:\Database\NIST05a.L
							8	Pentane, 2,3,4-trimethyl-	114.141	000565-75-3	C:\Database\NIST05a.L
							9	2-Furanmethanol, tetrahydro-	102.068	000097-99-4	C:\Database\NIST05a.L
							10	Butanoic acid, 2-methylbutyl ester	158.131	051115-64-1	C:\Database\NIST05a.L
							11	2-Furanmethanamine, tetrahydro-	101.084	004795-29-3	C:\Database\NIST05a.L
							12	Hexanoic acid, 2-tetrahydrofurylmethyl ester	200.141	002217-34-7	C:\Database\NIST05a.L
							13	Butane, 2-iodo-3-methyl-	197.991	018295-27-7	C:\Database\NIST05a.L
							14	Propanoic acid, 2-methyl-, anhydride	158.094	000097-72-3	C:\Database\NIST05a.L
							15	Heptane, 3,3,4-trimethyl-	142.172	020278-87-9	C:\Database\NIST05a.L
							16	Decane, 3,3,6-trimethyl-	184.219	062338-14-1	C:\Database\NIST05a.L
							17	Trifluoroacetic acid, 2-tetrahydrofurylmethyl ester	198.05	071239-15-1	C:\Database\NIST05a.L
							18	Decane, 3,3,5-trimethyl-	184.219	062338-13-0	C:\Database\NIST05a.L
							19	Butanoic acid, 3-methylbutyl ester	158.131	000106-27-4	C:\Database\NIST05a.L
							20	Pentane, 3-ethyl-	100.125	000617-78-7	C:\Database\NIST05a.L
43	13.401	1707	816941601	10724437	10780921	0.113	1	Acetic acid, pentyl ester	130.099	000628-63-7	NIST
							2	Acetic acid, pentyl ester	130.099	000628-63-7	C:\Database\NIST05a.L
							3	1-Butanol, 3-methyl-, acetate	130.099	000123-92-2	C:\Database\NIST05a.L
							4	Acetic acid, hexyl ester	144.115	000142-92-7	C:\Database\NIST05a.L
							5	1-Butanol, 3-methyl-, acetate	130.099	000123-92-2	C:\Database\NIST05a.L
							6	1-Butanol, 3-methyl-, acetate	130.099	000123-92-2	C:\Database\NIST05a.L
							7	1-Butanol, 3-methyl-, acetate	130.099	000123-92-2	C:\Database\NIST05a.L
							8	n-Propyl acetate	102.068	000109-60-4	C:\Database\NIST05a.L
							9	Acetic acid, hexyl ester	144.115	000142-92-7	C:\Database\NIST05a.L
							10	Acetic acid, pentyl ester	130.099	000628-63-7	C:\Database\NIST05a.L
							11	Acetic acid, hexyl ester	144.115	000142-92-7	C:\Database\NIST05a.L
							12	Pentane, 3-ethyl-	100.125	000617-78-7	C:\Database\NIST05a.L
							13	Acetic acid, 1-methylethyl ester	102.068	000108-21-4	C:\Database\NIST05a.L
							14	1-Propanol, 3-chloro-, acetate	136.029	000628-09-1	C:\Database\NIST05a.L
							15	Acetic acid, hexyl ester	144.115	000142-92-7	C:\Database\NIST05a.L
							16	n-Propyl acetate	102.068	000109-60-4	C:\Database\NIST05a.L
							17	1,3-Dioxolane, 2,2-dimethyl-	102.068	002916-31-6	C:\Database\NIST05a.L
							18	Isobutane	58.078	000075-28-5	C:\Database\NIST05a.L
							19	Oxirane, trimethyl-	86.073	005076-19-7	C:\Database\NIST05a.L
							20	Acetic acid, hexyl ester	144.115	000142-92-7	C:\Database\NIST05a.L
							2	Acetic acid, pentyl ester	130.099	000628-63-7	C:\Database\NIST05a.L
							3	Acetic acid, pentyl ester	130.099	000628-63-7	C:\Database\NIST05a.L
							4	Acetic acid, pentyl ester	130.099	000628-63-7	C:\Database\NIST05a.L
							5	1-Butanol, 3-methyl-, acetate	130.099	000123-92-2	C:\Database\NIST05a.L
							6	1-Butanol, 3-methyl-, acetate	130.099	000123-92-2	C:\Database\NIST05a.L
							7	Acetic acid, heptyl ester	158.131	000112-06-1	C:\Database\NIST05a.L
							8	1-Butanol, 3-methyl-, acetate	130.099	000123-92-2	C:\Database\NIST05a.L
							9	Pentane, 3-ethyl-	100.125	000617-78-7	C:\Database\NIST05a.L
							10	Pentyl acetoacetate	172.11	006624-84-6	C:\Database\NIST05a.L
							11	Pentanoic acid, 3-methyl-4-oxo-	130.063	006628-79-1	C:\Database\NIST05a.L
							12	Acetic acid, hexyl ester	144.115	000142-92-7	C:\Database\NIST05a.L
							13	Acetic acid, hexyl ester	144.115	000142-92-7	C:\Database\NIST05a.L
							14	Acetic acid, hexyl ester	144.115	000142-92-7	C:\Database\NIST05a.L
							15	Acetic acid, hexyl ester	144.115	000142-92-7	C:\Database\NIST05a.L
							16	Acetoacetic acid isoamyl ester	172.11	002308-18-1	C:\Database\NIST05a.L
							17	Acetic acid, 1-methylethyl ester	102.068	000108-21-4	C:\Database\NIST05a.L
							18	n-Propyl acetate	102.068	000109-60-4	C:\Database\NIST05a.L
							19	n-Propyl acetate	102.068	000109-60-4	C:\Database\NIST05a.L
							20	1-Propanol, 3-chloro-, acetate	136.029	000628-09-1	C:\Database\NIST05a.L
44	14.162	1833	805174	23275	92816	0.058	1	1-Butanol, 3-methyl-, acetate	130.099	000123-92-2	NIST
							2	Acetic acid, pentyl ester	130.099	000628-63-7	C:\Database\NIST05a.L
							3	2-Butanone, 4-hydroxy-	88.052	000590-90-9	C:\Database\NIST05a.L
							4	Acetic acid, hexyl ester	144.115	000142-92-7	C:\Database\NIST05a.L
							5	Acetic acid, pentyl ester	130.099	000628-63-7	C:\Database\NIST05a.L
							6	Acetic acid, pentyl ester	130.099	000628-63-7	C:\Database\NIST05a.L
							7	1-Butanol, 2-methyl-, acetate	130.099	000624-41-9	C:\Database\NIST05a.L
							8	Acetic acid, hexyl ester	144.115	000142-92-7	C:\Database\NIST05a.L
							9	1-Butanol, 3-methyl-, acetate	130.099	000123-92-2	C:\Database\NIST05a.L
							10	1-Butanol, 3-methyl-, acetate	130.099	000123-92-2	C:\Database\NIST05a.L
							11	Acetic acid, hexyl ester	144.115	000142-92-7	C:\Database\NIST05a.L
							12	Acetic acid, hexyl ester	144.115	000142-92-7	C:\Database\NIST05a.L
							13	Pentane, 3-ethyl-	100.125	000617-78-7	C:\Database\NIST05a.L
							14	1-Butanol, 3-methyl-, acetate	130.099	000123-92-2	C:\Database\NIST05a.L
							15	Acetic acid, heptyl ester	158.131	000112-06-1	C:\Database\NIST05a.L
							16	Acetic acid, hexyl ester	144.115	000142-92-7	C:\Database\NIST05a.L
							17	Hexane, 2,3-dimethyl-	114.141	000584-94-1	C:\Database\NIST05a.L
							18	Pentane, 3-ethyl-	100.125	000617-78-7	C:\Database\NIST05a.L
							19	Acetic acid, pentyl ester	130.099	000628-63-7	C:\Database\NIST05a.L
							20	Acetoacetic acid isoamyl ester	172.11	002308-18-1	C:\Database\NIST05a.L
							2	Acetic acid, pentyl ester	130.099	000628-63-7	C:\Database\NIST05a.L
							3	1-Butanol, 2-methyl-, acetate	130.099	000624-41-9	C:\Database\NIST05a.L
							4	Acetic acid, heptyl ester	158.131	000112-06-1	C:\Database\NIST05a.L
							5	1-Butanol, 3-methyl-, acetate	130.099	000123-92-2	C:\Database\NIST05a.L
							6	1-Butanol, 3-methyl-, acetate	130.099	000123-92-2	C:\Database\NIST05a.L
							7	1-Butanol, 3-methyl-, acetate	130.099	000123-92-2	C:\Database\NIST05a.L
							8	Acetic acid, hexyl ester	144.115	000142-92-7	C:\Database\NIST05a.L
							9	Pentanoic acid, 3-methyl-4-oxo-	130.063	006628-79-1	C:\Database\NIST05a.L
							10	Acetic acid, octyl ester	172.146	000112-14-1	C:\Database\NIST05a.L
							11	Acetic acid, hexyl ester	144.115	000142-92-7	C:\Database\NIST05a.L
							12	Acetic acid, hexyl ester	144.115	000142-92-7	C:\Database\NIST05a.L
							13	1-Pentanol, 2-methyl-	102.104	000105-30-6	C:\Database\NIST05a.L
							14	Pentane, 3-ethyl-	100.125	000617-78-7	C:\Database\NIST05a.L
							15	Acetic acid, pentyl ester	130.099	000628-63-7	C:\Database\NIST05a.L
							16	Butane, 1-(ethenyloxy)-3-methyl-	114.104	039782-38-2	C:\Database\NIST05a.L
							17	Acetic acid, 1-methylethyl ester	102.068	000108-21-4	C:\Database\NIST05a.L
							18	Acetic acid, pentyl ester	130.099	000628-63-7	C:\Database\NIST05a.L
							19	n-Propyl acetate	102.068	000109-60-4	C:\Database\NIST05a.L
							20	1-Butanol, 3-methyl-, acetate	130.099	000123-92-2	C:\Database\NIST05a.L
							2	1-Butanol, 3-methyl-, acetate	130.099	000123-92-2	C:\Database\NIST05a.L
							3	Butane, 1-chloro-3-methyl-	106.055	000107-84-6	C:\Database\NIST05a.L
							4	1-Butanol, 3-methyl-, acetate	130.099	000123-92-2	C:\Database\NIST05a.L
							5	1-Butanol, 3-methyl-, acetate	130.099	000123-92-2	C:\Database\NIST05a.L
							6	Cyclopentane, 1,2,4-trimethyl-, (1.alpha.,2.alpha.,4.beta.)-	112.125	004850-28-6	C:\Database\NIST05a.L
							7	1,2-Oxaborolane, 2-ethyl-4,5-dimethyl-	126.122	074685-45-3	C:\Database\NIST05a.L
							8	Acetic acid, pentyl ester	130.099	000628-63-7	C:\Database\NIST05a.L
							9	1,3-Cyclobutanedione, 2,2,4,4-tetramethyl-	140.084	000933-52-8	C:\Database\NIST05a.L
							10	Cyclopentane, 1,2,4-trimethyl-	112.125	002815-58-9	C:\Database\NIST05a.L
							11	Acetic acid, heptyl ester	158.131	000112-06-1	C:\Database\NIST05a.L
							12	2,4-Dimethyl-1-heptene	126.141	019549-87-2	C:\Database\NIST05a.L
							13	Butane, 2-cyclopropyl-	98.11	005750-02-7	C:\Database\NIST05a.L
							14	Heptafluorobutyric acid, n-pentyl ester	284.065	000425-26-3	C:\Database\NIST05a.L
							15	Pentane	72.094	000109-66-0	C:\Database\NIST05a.L
							16	Heptane, 3-methylene-	112.125	001632-16-2	C:\Database\NIST05a.L
							17	Aziridine, 2,3-dimethyl-1-(1-methylethyl)-, cis-	113.12	055669-75-5	C:\Database\NIST05a.L
							18	Hexane, 2,3-dimethyl-	114.141	000584-94-1	C:\Database\NIST05a.L
							19	1-Butanol, 3-methyl-, acetate	130.099	000123-92-2	C:\Database\NIST05a.L
							20	Heptafluorobutyric acid, n-hexyl ester	298.08	000336-65-2	C:\Database\NIST05a.L
							2	Acetic acid, pentyl ester	130.099	000628-63-7	C:\Database\NIST05a.L
							3	1-Butanol, 3-methyl-, acetate	130.099	000123-92-2	C:\Database\NIST05a.L
							4	Pentanoic acid, 3-methyl-4-oxo-	130.063	006628-79-1	C:\Database\NIST05a.L
							5	Acetic acid, pentyl ester	130.099	000628-63-7	C:\Database\NIST05a.L
							6	Vinyl Ether	70.042	000109-93-3	C:\Database\NIST05a.L
							7	Acetic acid, heptyl ester	158.131	000112-06-1	C:\Database\NIST05a.L
							8	2-Butanone, 4-hydroxy-	88.052	000590-90-9	C:\Database\NIST05a.L
							9	Acetic acid, trifluoro-, 3-methylbutyl ester	184.071	000327-69-5	C:\Database\NIST05a.L
							10	Acetic acid, octyl ester	172.146	000112-14-1	C:\Database\NIST05a.L
							11	3-Methylheptyl acetate	172.146	072218-58-7	C:\Database\NIST05a.L
							12	Vinyl Ether	70.042	000109-93-3	C:\Database\NIST05a.L
							13	Acetic acid, 2-ethylhexyl ester	172.146	000103-09-3	C:\Database\NIST05a.L
							14	Acetic acid, trifluoro-, decyl ester	254.149	000333-88-0	C:\Database\NIST05a.L
							15	Heptane, 4-methyl-	114.141	000589-53-7	C:\Database\NIST05a.L
							16	Acetic acid, hexyl ester	144.115	000142-92-7	C:\Database\NIST05a.L
							17	1-Butanol, 3-methyl-, acetate	130.099	000123-92-2	C:\Database\NIST05a.L
							18	1-Butanol, 3-methyl-, acetate	130.099	000123-92-2	C:\Database\NIST05a.L
							19	Acetic acid, hexyl ester	144.115	000142-92-7	C:\Database\NIST05a.L
							20	Propanoic acid, 2-methyl-, 2-ethylhexyl ester	200.178	035061-61-1	C:\Database\NIST05a.L
							2	Vinyl Ether	70.042	000109-93-3	C:\Database\NIST05a.L
							3	1-Butanol, 3-methyl-, acetate	130.099	000123-92-2	C:\Database\NIST05a.L
							4	Acetic acid, pentyl ester	130.099	000628-63-7	C:\Database\NIST05a.L
							5	Acetic acid, pentyl ester	130.099	000628-63-7	C:\Database\NIST05a.L
							6	1-Butanol, 3-methyl-, acetate	130.099	000123-92-2	C:\Database\NIST05a.L
							7	Heptane, 4-methyl-	114.141	000589-53-7	C:\Database\NIST05a.L
							8	Propanal, 2-methyl-, oxime	87.068	000151-00-8	C:\Database\NIST05a.L
							9	3-Hydroxy-2,2,4-trimethyl-3-pentenoic acid .beta.-lactone	140.084	003173-79-3	C:\Database\NIST05a.L
							10	Vinyl Ether	70.042	000109-93-3	C:\Database\NIST05a.L
							11	Pentane, 3-ethyl-2-methyl-	114.141	000609-26-7	C:\Database\NIST05a.L
							12	Pentane, 2,3,4-trimethyl-	114.141	000565-75-3	C:\Database\NIST05a.L
							13	Pentane, 3-ethyl-2-methyl-	114.141	000609-26-7	C:\Database\NIST05a.L
							14	Acetic acid, trifluoro-, 3-methylbutyl ester	184.071	000327-69-5	C:\Database\NIST05a.L
							15	Pentane, 2,3,4-trimethyl-	114.141	000565-75-3	C:\Database\NIST05a.L
							16	Propanoic acid, 2-methyl-, 2-ethylhexyl ester	200.178	035061-61-1	C:\Database\NIST05a.L
							17	2-Butanone, 4-hydroxy-	88.052	000590-90-9	C:\Database\NIST05a.L
							18	Formic acid, ethenyl ester	72.021	000692-45-5	C:\Database\NIST05a.L
							19	1-Heptene, 4-methyl-	112.125	013151-05-8	C:\Database\NIST05a.L
							20	Hexanal, 3-(hydroxymethyl)-4-methyl-	144.115	056805-30-2	C:\Database\NIST05a.L
45	15.382	2035	153473	8322	66901	0.031	1	1-Butanol, 3-methyl-, acetate	130.099	000123-92-2	NIST
							2	Acetic acid, pentyl ester	130.099	000628-63-7	C:\Database\NIST05a.L
							3	Pentanoic acid, 3-methyl-4-oxo-	130.063	006628-79-1	C:\Database\NIST05a.L
							4	Acetic acid, pentyl ester	130.099	000628-63-7	C:\Database\NIST05a.L
							5	n-Capric acid isopropyl ester	214.193	002311-59-3	C:\Database\NIST05a.L
							6	Acetic acid, pentyl ester	130.099	000628-63-7	C:\Database\NIST05a.L
							7	Pentanoic acid, 2-methyl-4-oxo-	130.063	006641-83-4	C:\Database\NIST05a.L
							8	Vinyl Ether	70.042	000109-93-3	C:\Database\NIST05a.L
							9	1-Butanol, 3-methyl-, acetate	130.099	000123-92-2	C:\Database\NIST05a.L
							10	1-Butanol, 2-ethyl-	102.104	000097-95-0	C:\Database\NIST05a.L
							11	Octanoic acid, hexyl ester	228.209	001117-55-1	C:\Database\NIST05a.L
							12	Acetic acid, heptyl ester	158.131	000112-06-1	C:\Database\NIST05a.L
							13	1,4-Diacetyl-3-acetoxymethyl-2,5-methylene-l-rhamnitol	318.131	1000128-41-9	C:\Database\NIST05a.L
							14	Hydroperoxide, 1-ethylbutyl	118.099	024254-56-6	C:\Database\NIST05a.L
							15	Heptane, 3-ethyl-5-methylene-	140.157	1000160-41-7	C:\Database\NIST05a.L
							16	Pentane, 2,3,4-trimethyl-	114.141	000565-75-3	C:\Database\NIST05a.L
							17	Cyclopropanemethanol, .alpha.,.alpha.-dimethyl-2-methylene-	112.089	126434-25-1	C:\Database\NIST05a.L
							18	Oxazolidine	73.053	000504-76-7	C:\Database\NIST05a.L
							19	2-Pentanone, 5,5'-oxybis-	186.126	093677-66-8	C:\Database\NIST05a.L
							20	Decanoic acid, hexyl ester	256.24	010448-26-7	C:\Database\NIST05a.L
46	15.419	2041	185341	9711	68049	0.032	1	(3,3-Dimethyloxiranyl)methanol	102.068	1000306-71-7	NIST
							2	Hydrazine, (1-methylethyl)-	74.084	002257-52-5	C:\Database\NIST05a.L
							3	1,2-Dideoxy-l-erythro-pentitol	120.079	1000112-47-4	C:\Database\NIST05a.L
							4	Acetic acid, pentyl ester	130.099	000628-63-7	C:\Database\NIST05a.L
							5	Acetaldoxime	59.037	000107-29-9	C:\Database\NIST05a.L
							6	Oxirane, 3-ethyl-2,2-dimethyl-	100.089	001192-22-9	C:\Database\NIST05a.L
							7	Methanesulfonic acid, 2,3-dihydroxy-pentyl ester	198.056	1000192-31-9	C:\Database\NIST05a.L
							8	6-Hepten-3-ol, 4-methyl-	128.12	053907-71-4	C:\Database\NIST05a.L
							9	2-Furanone, 3,4-dihydroxytetrahydro	118.027	1000198-03-7	C:\Database\NIST05a.L
							10	Acetic acid, pentyl ester	130.099	000628-63-7	C:\Database\NIST05a.L
							11	Acetic acid, pentyl ester	130.099	000628-63-7	C:\Database\NIST05a.L
							12	Amylene Hydrate	88.089	000075-85-4	C:\Database\NIST05a.L
							13	3-Hexanol, 4-methyl-	116.12	000615-29-2	C:\Database\NIST05a.L
							14	3-Heptanol, 6-methyl-	130.136	018720-66-6	C:\Database\NIST05a.L
							15	4-Aminoisoxazolidin-3-one	102.043	004834-58-6	C:\Database\NIST05a.L
							16	2-Butanone, 4-hydroxy-	88.052	000590-90-9	C:\Database\NIST05a.L
							17	Propane, 1,1-diethoxy-	132.115	004744-08-5	C:\Database\NIST05a.L
							18	Heptanol	116.12	053535-33-4	C:\Database\NIST05a.L
							19	Ethane-1,2-diimine, N,N'-diamino-	86.059	1000197-11-5	C:\Database\NIST05a.L
							20	1-Butanol, 3-methyl-, acetate	130.099	000123-92-2	C:\Database\NIST05a.L
47	15.558	2064	4692773	69687	127085	0.095	1	1-Pentanol	88.089	000071-41-0	NIST
							2	1-Pentanol	88.089	000071-41-0	C:\Database\NIST05a.L
							3	1-Pentanol	88.089	000071-41-0	C:\Database\NIST05a.L
							4	Formic acid, pentyl ester	116.084	000638-49-3	C:\Database\NIST05a.L
							5	Heptafluorobutyric acid, n-pentyl ester	284.065	000425-26-3	C:\Database\NIST05a.L
							6	1-Pentene	70.078	000109-67-1	C:\Database\NIST05a.L
							7	1-Pentene	70.078	000109-67-1	C:\Database\NIST05a.L
							8	Formic acid, pentyl ester	116.084	000638-49-3	C:\Database\NIST05a.L
							9	Cyclopentane	70.078	000287-92-3	C:\Database\NIST05a.L
							10	Cyclobutane, methyl-	70.078	000598-61-8	C:\Database\NIST05a.L
							11	1-Pentanol	88.089	000071-41-0	C:\Database\NIST05a.L
							12	Heptanol	116.12	053535-33-4	C:\Database\NIST05a.L
							13	1-Butanol, 3-methyl-, formate	116.084	000110-45-2	C:\Database\NIST05a.L
							14	1,4-Butanediol	90.068	000110-63-4	C:\Database\NIST05a.L
							15	1-Butanol, 3-methyl-, formate	116.084	000110-45-2	C:\Database\NIST05a.L
							16	1-Heptyn-4-ol	112.089	022127-83-9	C:\Database\NIST05a.L
							17	Methyl vinyl ketone	70.042	000078-94-4	C:\Database\NIST05a.L
							18	1,2,4,5-Tetrazine, 3,6-dipropyl-	166.122	013717-92-5	C:\Database\NIST05a.L
							19	1,2-Pentanediol	104.084	005343-92-0	C:\Database\NIST05a.L
							20	(Z)-1,3-Butadien-1-ol	70.042	070415-58-6	C:\Database\NIST05a.L
48	15.866	2115	47643	5626	60908	0.014	1	Acetic acid, pentyl ester	130.099	000628-63-7	NIST
							2	Acetic acid, pentyl ester	130.099	000628-63-7	C:\Database\NIST05a.L
							3	Vinyl Ether	70.042	000109-93-3	C:\Database\NIST05a.L
							4	Hexanal, 5-methyl-	114.104	001860-39-5	C:\Database\NIST05a.L
							5	Arginine	174.112	000074-79-3	C:\Database\NIST05a.L
							6	Acetic acid, trifluoro-, 3-methylbutyl ester	184.071	000327-69-5	C:\Database\NIST05a.L
							7	2-Butanone, 4-hydroxy-	88.052	000590-90-9	C:\Database\NIST05a.L
							8	Heptanal	114.104	000111-71-7	C:\Database\NIST05a.L
							9	Heptanal	114.104	000111-71-7	C:\Database\NIST05a.L
							10	2-Propanol, 1-chloro-3-(1-methylethoxy)-	152.06	004288-84-0	C:\Database\NIST05a.L
							11	Butane, 1-chloro-3-methyl-	106.055	000107-84-6	C:\Database\NIST05a.L
							12	Acetic acid, pentyl ester	130.099	000628-63-7	C:\Database\NIST05a.L
							13	3,4-Furandiol, tetrahydro-, cis-	104.047	004358-64-9	C:\Database\NIST05a.L
							14	3,4-Furandiol, tetrahydro-, trans-	104.047	022554-74-1	C:\Database\NIST05a.L
							15	Pentane, 3-ethyl-	100.125	000617-78-7	C:\Database\NIST05a.L
							16	Pentanoic acid, 3-methyl-4-oxo-	130.063	006628-79-1	C:\Database\NIST05a.L
							17	1-Nitro-2-propanone	103.027	010230-68-9	C:\Database\NIST05a.L
							18	1-Nitro-2-propanone	103.027	010230-68-9	C:\Database\NIST05a.L
							19	Octodrine	129.152	000543-82-8	C:\Database\NIST05a.L
							20	p-Dioxane, methylene-	100.052	003984-19-8	C:\Database\NIST05a.L
49	15.974	2133	53829	3978	58489	0.02	1	Vinyl Ether	70.042	000109-93-3	NIST
							2	Acetic acid, pentyl ester	130.099	000628-63-7	C:\Database\NIST05a.L
							3	Acetic acid, pentyl ester	130.099	000628-63-7	C:\Database\NIST05a.L
							4	Heptanal	114.104	000111-71-7	C:\Database\NIST05a.L
							5	Heptanal	114.104	000111-71-7	C:\Database\NIST05a.L
							6	3,4-Furandiol, tetrahydro-, trans-	104.047	022554-74-1	C:\Database\NIST05a.L
							7	Acetic acid, pentyl ester	130.099	000628-63-7	C:\Database\NIST05a.L
							8	n-Propyl acetate	102.068	000109-60-4	C:\Database\NIST05a.L
							9	2-Butanone, 4-hydroxy-	88.052	000590-90-9	C:\Database\NIST05a.L
							10	2-Propanol, 1-chloro-3-(1-methylethoxy)-	152.06	004288-84-0	C:\Database\NIST05a.L
							11	(3-Methyl-oxiran-2-yl)-methanol	88.052	1000194-22-9	C:\Database\NIST05a.L
							12	Pentanoic acid, 2-methyl-4-oxo-	130.063	006641-83-4	C:\Database\NIST05a.L
							13	Heptanal	114.104	000111-71-7	C:\Database\NIST05a.L
							14	Acetic acid, trifluoro-, 3-methylbutyl ester	184.071	000327-69-5	C:\Database\NIST05a.L
							15	3,4-Furandiol, tetrahydro-, cis-	104.047	004358-64-9	C:\Database\NIST05a.L
							16	Isobutane	58.078	000075-28-5	C:\Database\NIST05a.L
							17	Butane, 1-chloro-3-methyl-	106.055	000107-84-6	C:\Database\NIST05a.L
							18	1-Butanol, 2-methyl-, acetate	130.099	000624-41-9	C:\Database\NIST05a.L
							19	1-Butanol, 2-methyl-, acetate	130.099	000624-41-9	C:\Database\NIST05a.L
							20	2(3H)-Furanone, dihydro-4-hydroxy-	102.032	005469-16-9	C:\Database\NIST05a.L
50	16.065	2148	49492	3411	57385	0.023	1	Acetic acid, pentyl ester	130.099	000628-63-7	NIST
							2	Acetic acid, pentyl ester	130.099	000628-63-7	C:\Database\NIST05a.L
							3	.alpha.-D-Mannopyranoside, methyl 3,6-anhydro-	176.068	015814-56-9	C:\Database\NIST05a.L
							4	Pentanoic acid, 3-methyl-4-oxo-	130.063	006628-79-1	C:\Database\NIST05a.L
							5	2-Butanone, 4-hydroxy-	88.052	000590-90-9	C:\Database\NIST05a.L
							6	N-Acetyl-l-methioninamide	190.078	1000130-47-4	C:\Database\NIST05a.L
							7	Acetic acid, heptyl ester	158.131	000112-06-1	C:\Database\NIST05a.L
							8	2-Propanol, 1-chloro-3-(1-methylethoxy)-	152.06	004288-84-0	C:\Database\NIST05a.L
							9	Butane, 1-chloro-3-methyl-	106.055	000107-84-6	C:\Database\NIST05a.L
							10	1-Butanol, 2-methyl-, acetate	130.099	000624-41-9	C:\Database\NIST05a.L
							11	Pentyl acetoacetate	172.11	006624-84-6	C:\Database\NIST05a.L
							12	Acetic acid, trifluoro-, 3-methylbutyl ester	184.071	000327-69-5	C:\Database\NIST05a.L
							13	Heptane, 4-methyl-	114.141	000589-53-7	C:\Database\NIST05a.L
							14	1-Butanol, 2-ethyl-	102.104	000097-95-0	C:\Database\NIST05a.L
							15	Acetic acid, hexyl ester	144.115	000142-92-7	C:\Database\NIST05a.L
							16	Pentane, 2,3,4-trimethyl-	114.141	000565-75-3	C:\Database\NIST05a.L
							17	n-Propyl acetate	102.068	000109-60-4	C:\Database\NIST05a.L
							18	Pyrrolidine	71.073	000123-75-1	C:\Database\NIST05a.L
							19	Butane, 1-(ethenyloxy)-3-methyl-	114.104	039782-38-2	C:\Database\NIST05a.L
							20	Isobutane	58.078	000075-28-5	C:\Database\NIST05a.L
51	16.385	2201	31250	3352	56413	0.017	1	Pentanoic acid, 2-methyl-4-oxo-	130.063	006641-83-4	NIST
							2	Acetic acid, pentyl ester	130.099	000628-63-7	C:\Database\NIST05a.L
							3	2-Propanol, 1-chloro-3-(1-methylethoxy)-	152.06	004288-84-0	C:\Database\NIST05a.L
							4	Vinyl Ether	70.042	000109-93-3	C:\Database\NIST05a.L
							5	N-Acetyl-l-methioninamide	190.078	1000130-47-4	C:\Database\NIST05a.L
							6	3,4-Furandiol, tetrahydro-, cis-	104.047	004358-64-9	C:\Database\NIST05a.L
							7	N-Methylallylamine	71.073	000627-37-2	C:\Database\NIST05a.L
							8	3,4-Furandiol, tetrahydro-, trans-	104.047	022554-74-1	C:\Database\NIST05a.L
							9	1-Butanol, 2-methyl-, acetate	130.099	000624-41-9	C:\Database\NIST05a.L
							10	n-Propyl acetate	102.068	000109-60-4	C:\Database\NIST05a.L
							11	Acetic acid, hexyl ester	144.115	000142-92-7	C:\Database\NIST05a.L
							12	Acetic acid, pentyl ester	130.099	000628-63-7	C:\Database\NIST05a.L
							13	1-Butanol, 2-methyl-, acetate	130.099	000624-41-9	C:\Database\NIST05a.L
							14	1-Pentanol, 2-methyl-	102.104	000105-30-6	C:\Database\NIST05a.L
							15	Acetic acid, [(aminocarbonyl)amino]oxo-	132.017	000585-05-7	C:\Database\NIST05a.L
							16	Di-n-propyl ether	102.104	000111-43-3	C:\Database\NIST05a.L
							17	Ethyl Acetate	88.052	000141-78-6	C:\Database\NIST05a.L
							18	Acetic acid, hexyl ester	144.115	000142-92-7	C:\Database\NIST05a.L
							19	p-Dioxane, methylene-	100.052	003984-19-8	C:\Database\NIST05a.L
							20	Isobutane	58.078	000075-28-5	C:\Database\NIST05a.L
52	16.681	2250	16735027	271635	324100	0.09	1	2-Butanone, 3-hydroxy-	88.052	000513-86-0	NIST
							2	2-Butanone, 3-hydroxy-	88.052	000513-86-0	C:\Database\NIST05a.L
							3	Paraldehyde	132.079	000123-63-7	C:\Database\NIST05a.L
							4	(S)-Isopropyl lactate	132.079	063697-00-7	C:\Database\NIST05a.L
							5	Propylene Glycol	76.052	000057-55-6	C:\Database\NIST05a.L
							6	2-Butanol	74.073	000078-92-2	C:\Database\NIST05a.L
							7	Formamide	45.021	000075-12-7	C:\Database\NIST05a.L
							8	Ethyl Acetate	88.052	000141-78-6	C:\Database\NIST05a.L
							9	Formamide	45.021	000075-12-7	C:\Database\NIST05a.L
							10	Propane, 1-methoxy-2-methyl-	88.089	000625-44-5	C:\Database\NIST05a.L
							11	2-Butanone, 4-hydroxy-	88.052	000590-90-9	C:\Database\NIST05a.L
							12	Propanoic acid, 2-hydroxy-, ethyl ester	118.063	000097-64-3	C:\Database\NIST05a.L
							13	Propanoic acid, 2-oxo-, ethyl ester	116.047	000617-35-6	C:\Database\NIST05a.L
							14	Methyl propyl ether	74.073	000557-17-5	C:\Database\NIST05a.L
							15	2-Butanol, (.+/-.)-	74.073	015892-23-6	C:\Database\NIST05a.L
							16	Propanoic acid, 2-hydroxy-	90.032	000050-21-5	C:\Database\NIST05a.L
							17	Butane, 1-methoxy-	88.089	000628-28-4	C:\Database\NIST05a.L
							18	2-Propanol, 1-bromo-	137.968	019686-73-8	C:\Database\NIST05a.L
							19	Propane, 2-ethoxy-	88.089	000625-54-7	C:\Database\NIST05a.L
							20	Methyl propyl ether	74.073	000557-17-5	C:\Database\NIST05a.L
53	16.869	2281	163765	8463	60557	0.032	1	Ethanol, 2-(vinyloxy)-	88.052	000764-48-7	NIST
							2	2-Hexanol, 3-methyl-	116.12	002313-65-7	C:\Database\NIST05a.L
							3	1-Propanol, 2-ethoxy-	104.084	019089-47-5	C:\Database\NIST05a.L
							4	2-Octanol	130.136	000123-96-6	C:\Database\NIST05a.L
							5	endo-2,3-O-Ethylidene-.beta.-d-erythrofuranose	146.058	077519-84-7	C:\Database\NIST05a.L
							6	2-Pentanol	88.089	006032-29-7	C:\Database\NIST05a.L
							7	Butane, 1-methoxy-3-methyl-	102.104	000626-91-5	C:\Database\NIST05a.L
							8	Isoamyl lactate	160.11	019329-89-6	C:\Database\NIST05a.L
							9	2-Propanol, 1-propoxy-	118.099	001569-01-3	C:\Database\NIST05a.L
							10	2-Octanol	130.136	000123-96-6	C:\Database\NIST05a.L
							11	Ethanol, 2-[2-(ethenyloxy)ethoxy]-	132.079	000929-37-3	C:\Database\NIST05a.L
							12	Formic acid, 1-methylpropyl ester	102.068	000589-40-2	C:\Database\NIST05a.L
							13	Ethanol, 2-[2-(2-propenyloxy)ethoxy]-	146.094	015075-50-0	C:\Database\NIST05a.L
							14	1,3-Butanediol, diacetate	174.089	001117-31-3	C:\Database\NIST05a.L
							15	Acetic acid, pentyl ester	130.099	000628-63-7	C:\Database\NIST05a.L
							16	2-Butanone, 4-hydroxy-	88.052	000590-90-9	C:\Database\NIST05a.L
							17	2-Butanone, 4-hydroxy-	88.052	000590-90-9	C:\Database\NIST05a.L
							18	Acetic acid, pentyl ester	130.099	000628-63-7	C:\Database\NIST05a.L
							19	Ethyl Acetate	88.052	000141-78-6	C:\Database\NIST05a.L
							20	Acetic acid, pentyl ester	130.099	000628-63-7	C:\Database\NIST05a.L
54	17.122	2323	414283	11944	63533	0.048	1	Cyclohexasiloxane, dodecamethyl-	444.113	000540-97-6	NIST
							2	Cyclohexasiloxane, dodecamethyl-	444.113	000540-97-6	C:\Database\NIST05a.L
							3	Octasiloxane, 1,1,3,3,5,5,7,7,9,9,11,11,13,13,15,15-hexadecamethyl-	578.171	019095-24-0	C:\Database\NIST05a.L
							4	Cyclohexasiloxane, dodecamethyl-	444.113	000540-97-6	C:\Database\NIST05a.L
							5	Docosanoic acid 1-methyl-butyl ester	410.412	300382-72-3	C:\Database\NIST05a.L
							6	Norcodeine di-TMS derivative	429.216	1000137-11-3	C:\Database\NIST05a.L
							7	Morphinan, 7,8-didehydro-4,5-epoxy-17-methyl-3,6-bis[(trimethylsilyl)oxy]-, (5.alpha.,6.alpha.)-	429.216	055449-66-6	C:\Database\NIST05a.L
							8	Cholestane, 3-thiocyanato-, (3.alpha.,5.alpha.)-	429.343	020997-49-3	C:\Database\NIST05a.L
							9	Acetic acid, bis-(heptyl-methyl-carbamoyl)-methyl ester	384.299	1000192-35-4	C:\Database\NIST05a.L
							10	Silane, [1,2,3-benzenetriyltris(oxy)]tris[trimethyl-	342.15	017864-23-2	C:\Database\NIST05a.L
							11	2-Acetylamino-5-iodo-4-p-tolyl-thiophene-3-carboxylic acid ethyl ester	428.99	300696-51-9	C:\Database\NIST05a.L
							12	Silane, [1,2,3-benzenetriyltris(oxy)]tris[trimethyl-	342.15	017864-23-2	C:\Database\NIST05a.L
							13	Guaifenesin di-tms derivative	342.168	107966-19-8	C:\Database\NIST05a.L
							14	2H-1,4-Benzodiazepin-2-one, 7-chloro-1,3-dihydro-5-phenyl-1-(trimethylsilyl)-	342.096	055299-24-6	C:\Database\NIST05a.L
							15	Carbamic acid, N-(3-chloro-4-methoxyphenyl)-, decyl ester	341.176	299202-69-0	C:\Database\NIST05a.L
							16	4-Acetyloxyimino-6,6-dimethyl-3-methylsulfanyl-4,5,6,7-tetrahydro-benzo[c]thiophene-1-carboxylic acid methyl ester	341.076	1000301-45-7	C:\Database\NIST05a.L
							17	Pyrazole, 3-pentafluoroethyl-4-trifluoroethyl-1-methyl-5-(2,2-dimethylhyydrazino)-	326.078	104315-30-2	C:\Database\NIST05a.L
							18	3-Isopropoxy-1,1,1,7,7,7-hexamethyl-3,5,5-tris(trimethylsiloxy)tetrasiloxane	576.21	071579-69-6	C:\Database\NIST05a.L
							19	3-Trimethylsilyloxystearic acid, trimethylsilyl ester	444.346	1000079-42-6	C:\Database\NIST05a.L
							20	Cholestan-7-one, cyclic 1,2-ethanediyl acetal, (5.alpha.)-	430.381	054498-52-1	C:\Database\NIST05a.L
55	18.361	2528	117963	4151	53263	0.047	1	N-Methylallylamine	71.073	000627-37-2	NIST
							2	3,4-Furandiol, tetrahydro-, trans-	104.047	022554-74-1	C:\Database\NIST05a.L
							3	Ethyl oxamate	117.043	000617-36-7	C:\Database\NIST05a.L
							4	3,4-Furandiol, tetrahydro-, cis-	104.047	004358-64-9	C:\Database\NIST05a.L
							5	Ethyl hydrogen oxalate	118.027	000617-37-8	C:\Database\NIST05a.L
							6	1-Isopropyldiaziridine	86.084	033657-26-0	C:\Database\NIST05a.L
							7	Glycidol	74.037	000556-52-5	C:\Database\NIST05a.L
							8	Acetic acid, pentyl ester	130.099	000628-63-7	C:\Database\NIST05a.L
							9	Pentanoic acid, 2-methyl-4-oxo-	130.063	006641-83-4	C:\Database\NIST05a.L
							10	Pentanoic acid, 3-methyl-4-oxo-	130.063	006628-79-1	C:\Database\NIST05a.L
							11	Acetic acid, pentyl ester	130.099	000628-63-7	C:\Database\NIST05a.L
							12	Vinyl Ether	70.042	000109-93-3	C:\Database\NIST05a.L
							13	Acetic acid, [(aminocarbonyl)amino]oxo-	132.017	000585-05-7	C:\Database\NIST05a.L
							14	1,2,15-Pentadecanetriol	260.235	057289-60-8	C:\Database\NIST05a.L
							15	1-Fluorooctane	132.131	000463-11-6	C:\Database\NIST05a.L
							16	1-Octene	112.125	000111-66-0	C:\Database\NIST05a.L
							17	Acetic acid, pentyl ester	130.099	000628-63-7	C:\Database\NIST05a.L
							18	1-Pentanol, 2-methyl-	102.104	000105-30-6	C:\Database\NIST05a.L
							19	Acetic acid, pentyl ester	130.099	000628-63-7	C:\Database\NIST05a.L
							20	1-Butanol, 3-methyl-, acetate	130.099	000123-92-2	C:\Database\NIST05a.L
56	18.554	2560	74710	3873	52597	0.032	1	N,N-Dimethylethanesulfonamide	137.051	006338-68-7	NIST
							2	N-Methylallylamine	71.073	000627-37-2	C:\Database\NIST05a.L
							3	Oxirane, 2,3-dimethyl-	72.058	003266-23-7	C:\Database\NIST05a.L
							4	Oxiranemethanol, (S)-	74.037	060456-23-7	C:\Database\NIST05a.L
							5	Acetic acid, pentyl ester	130.099	000628-63-7	C:\Database\NIST05a.L
							6	Aminocyanoacetic acid	100.027	006232-21-9	C:\Database\NIST05a.L
							7	Ethane, 1,1,1-triethoxy-	162.126	000078-39-7	C:\Database\NIST05a.L
							8	Vinyl Ether	70.042	000109-93-3	C:\Database\NIST05a.L
							9	Acetic acid, octyl ester	172.146	000112-14-1	C:\Database\NIST05a.L
							10	1,2,4,5-Tetrazine, hexahydro-1,2,4,5-tetramethyl-	144.137	020717-38-8	C:\Database\NIST05a.L
							11	2-Pentanamine	87.105	000625-30-9	C:\Database\NIST05a.L
							12	DL-Arginine	174.112	007200-25-1	C:\Database\NIST05a.L
							13	3-Pyrrolidinol	87.068	040499-83-0	C:\Database\NIST05a.L
							14	1-Butanol, 2-ethyl-	102.104	000097-95-0	C:\Database\NIST05a.L
							15	Acetic acid, heptyl ester	158.131	000112-06-1	C:\Database\NIST05a.L
							16	Octane, 1,1,2,2-tetrafluoro-	186.103	074793-58-1	C:\Database\NIST05a.L
							17	1-Pentanol, 2-methyl-	102.104	000105-30-6	C:\Database\NIST05a.L
							18	Heptanoic acid, 1-methylethyl ester	172.146	034997-46-1	C:\Database\NIST05a.L
							19	1-Pentanol, 2-methyl-	102.104	000105-30-6	C:\Database\NIST05a.L
							20	Octanoic acid, hexyl ester	228.209	001117-55-1	C:\Database\NIST05a.L
57	18.724	2588	127303	5435	53826	0.039	1	N,N-Dimethylethanesulfonamide	137.051	006338-68-7	NIST
							2	N-Methylallylamine	71.073	000627-37-2	C:\Database\NIST05a.L
							3	1,2,3-Butanetriol	106.063	004435-50-1	C:\Database\NIST05a.L
							4	Quinoline-5,8-dione-6-ol, 7-[[(4-cyclohexylbutyl)amino]methyl]-	342.194	1000252-66-9	C:\Database\NIST05a.L
							5	Butanal, 3-hydroxy-	88.052	000107-89-1	C:\Database\NIST05a.L
							6	(3-Methyl-oxiran-2-yl)-methanol	88.052	1000194-22-9	C:\Database\NIST05a.L
							7	3-Methyloxirane-2-carboxylic acid	102.032	002443-40-5	C:\Database\NIST05a.L
							8	Formic acid, 1-methylpropyl ester	102.068	000589-40-2	C:\Database\NIST05a.L
							9	1,2,4,5-Tetrazine, hexahydro-1,2,4,5-tetramethyl-	144.137	020717-38-8	C:\Database\NIST05a.L
							10	aS-Triazine-3,5(2H,4H)-dione, 6-(dimethylamino)-	156.065	004956-06-3	C:\Database\NIST05a.L
							11	Oxirane, trimethyl-	86.073	005076-19-7	C:\Database\NIST05a.L
							12	2-Butanamine, (S)-	73.089	000513-49-5	C:\Database\NIST05a.L
							13	Dimethylamine	45.058	000124-40-3	C:\Database\NIST05a.L
							14	Vinyl Ether	70.042	000109-93-3	C:\Database\NIST05a.L
							15	Octanal	128.12	000124-13-0	C:\Database\NIST05a.L
							16	Oxirane, [(1-methylethoxy)methyl]-	116.084	004016-14-2	C:\Database\NIST05a.L
							17	2-Heptanol, 5-ethyl-	144.151	019780-40-6	C:\Database\NIST05a.L
							18	Formic acid, 1-methylpropyl ester	102.068	000589-40-2	C:\Database\NIST05a.L
							19	Butane, 1-chloro-3-methyl-	106.055	000107-84-6	C:\Database\NIST05a.L
							20	Octane, 1,1,2,2-tetrafluoro-	186.103	074793-58-1	C:\Database\NIST05a.L
58	18.995	2633	89324	4093	52021	0.033	1	Topotecan	421.164	1000131-70-7	NIST
							2	Ethyl hydrogen oxalate	118.027	000617-37-8	C:\Database\NIST05a.L
							3	N,N-Dimethylethanesulfonamide	137.051	006338-68-7	C:\Database\NIST05a.L
							4	N-Methylallylamine	71.073	000627-37-2	C:\Database\NIST05a.L
							5	Acetic acid, pentyl ester	130.099	000628-63-7	C:\Database\NIST05a.L
							6	Oxiranemethanol, (S)-	74.037	060456-23-7	C:\Database\NIST05a.L
							7	2-Propanamine	59.073	000075-31-0	C:\Database\NIST05a.L
							8	1,3,5-Trioxepane	104.047	005981-06-6	C:\Database\NIST05a.L
							9	1,2,15-Pentadecanetriol	260.235	057289-60-8	C:\Database\NIST05a.L
							10	Peroxide, dipropyl	118.099	029914-92-9	C:\Database\NIST05a.L
							11	1,2,3,4-Butanetetrol, [S-(R*,R*)]-	122.058	002319-57-5	C:\Database\NIST05a.L
							12	Formic acid, ethenyl ester	72.021	000692-45-5	C:\Database\NIST05a.L
							13	Oxirane, 2,3-dimethyl-, cis-	72.058	001758-33-4	C:\Database\NIST05a.L
							14	N-Acetyl-l-methioninamide	190.078	1000130-47-4	C:\Database\NIST05a.L
							15	2R,3S-1-[1,3,4-Trihydroxy-2-butoxymethyl]uracil	246.085	1000211-78-9	C:\Database\NIST05a.L
							16	Hydroperoxide, 1-methylhexyl	132.115	000762-46-9	C:\Database\NIST05a.L
							17	Ethane, 1,1,1-triethoxy-	162.126	000078-39-7	C:\Database\NIST05a.L
							18	1-Isopropyldiaziridine	86.084	033657-26-0	C:\Database\NIST05a.L
							19	(2,2-Dichlorocyclopropyl)methanol	139.98	005365-23-1	C:\Database\NIST05a.L
							20	n-Propyl acetate	102.068	000109-60-4	C:\Database\NIST05a.L
59	19.14	2657	65587	3970	51898	0.024	1	Oxirane, 2,3-dimethyl-	72.058	003266-23-7	NIST
							2	N-Methylallylamine	71.073	000627-37-2	C:\Database\NIST05a.L
							3	2(3H)-Furanone, dihydro-4-hydroxy-	102.032	005469-16-9	C:\Database\NIST05a.L
							4	1-Butanol, 2-ethyl-	102.104	000097-95-0	C:\Database\NIST05a.L
							5	Heptanal	114.104	000111-71-7	C:\Database\NIST05a.L
							6	Ethanedial, dioxime	88.027	000557-30-2	C:\Database\NIST05a.L
							7	Oxiranemethanol, (S)-	74.037	060456-23-7	C:\Database\NIST05a.L
							8	Dimethylamine	45.058	000124-40-3	C:\Database\NIST05a.L
							9	N,N-Dimethylethanesulfonamide	137.051	006338-68-7	C:\Database\NIST05a.L
							10	Ethyl Acetate	88.052	000141-78-6	C:\Database\NIST05a.L
							11	Ethane, 1,1,1-triethoxy-	162.126	000078-39-7	C:\Database\NIST05a.L
							12	Pentanoic acid, 3-methyl-4-oxo-	130.063	006628-79-1	C:\Database\NIST05a.L
							13	Heptanol	116.12	053535-33-4	C:\Database\NIST05a.L
							14	Acetic acid, pentyl ester	130.099	000628-63-7	C:\Database\NIST05a.L
							15	n-Propyl acetate	102.068	000109-60-4	C:\Database\NIST05a.L
							16	Asparagine, DL-	132.053	003130-87-8	C:\Database\NIST05a.L
							17	Dimethoxane	174.089	000828-00-2	C:\Database\NIST05a.L
							18	Vinyl Ether	70.042	000109-93-3	C:\Database\NIST05a.L
							19	Acetic acid, pentyl ester	130.099	000628-63-7	C:\Database\NIST05a.L
							20	Acetic acid, pentyl ester	130.099	000628-63-7	C:\Database\NIST05a.L
60	19.503	2717	81500	3860	51787	0.032	1	N,N-Dimethylethanesulfonamide	137.051	006338-68-7	NIST
							2	N-Methylallylamine	71.073	000627-37-2	C:\Database\NIST05a.L
							3	o-Methylisourea hydrogen sulfate	74.048	029427-58-5	C:\Database\NIST05a.L
							4	Topotecan	421.164	1000131-70-7	C:\Database\NIST05a.L
							5	2-Ethoxyethyl acetate	132.079	000111-15-9	C:\Database\NIST05a.L
							6	Oxiranemethanol, (S)-	74.037	060456-23-7	C:\Database\NIST05a.L
							7	1-Isopropyldiaziridine	86.084	033657-26-0	C:\Database\NIST05a.L
							8	Glycidol	74.037	000556-52-5	C:\Database\NIST05a.L
							9	Aminocyanoacetic acid	100.027	006232-21-9	C:\Database\NIST05a.L
							10	Ethanedial, dioxime	88.027	000557-30-2	C:\Database\NIST05a.L
							11	1,2,4,5-Tetrazine, hexahydro-1,2,4,5-tetramethyl-	144.137	020717-38-8	C:\Database\NIST05a.L
							12	Ethyl Acetate	88.052	000141-78-6	C:\Database\NIST05a.L
							13	Dimethylamine	45.058	000124-40-3	C:\Database\NIST05a.L
							14	n-Hexylmethylamine	115.136	035161-70-7	C:\Database\NIST05a.L
							15	3-Methylheptyl acetate	172.146	072218-58-7	C:\Database\NIST05a.L
							16	2(3H)-Furanone, dihydro-4-hydroxy-	102.032	005469-16-9	C:\Database\NIST05a.L
							17	Acetic acid, hexyl ester	144.115	000142-92-7	C:\Database\NIST05a.L
							18	Hydroperoxide, 1-methylpentyl	118.099	024254-55-5	C:\Database\NIST05a.L
							19	Ethyl oxamate	117.043	000617-36-7	C:\Database\NIST05a.L
							20	2- Bromopropionic acid, pentyl ester	222.026	086711-73-1	C:\Database\NIST05a.L
61	19.576	2729	75386	4199	52126	0.03	1	2-Ethoxyethyl acetate	132.079	000111-15-9	NIST
							2	Phosphorothioic acid, S-ester with trimethylenediiminodipropanethiol (2:1)	382.055	035871-70-6	C:\Database\NIST05a.L
							3	6,10,14-Trimethyl-pentadecan-2-ol	270.292	1000143-49-8	C:\Database\NIST05a.L
							4	Glycidol	74.037	000556-52-5	C:\Database\NIST05a.L
							5	N,N'-Isopropyl-N''-4-[N-aziridyl]butylguanidine	240.231	1000256-19-2	C:\Database\NIST05a.L
							6	Acetic acid, trifluoro-, decyl ester	254.149	000333-88-0	C:\Database\NIST05a.L
							7	Ethyl Acetate	88.052	000141-78-6	C:\Database\NIST05a.L
							8	N,N-Dimethylethanesulfonamide	137.051	006338-68-7	C:\Database\NIST05a.L
							9	1,2,15-Pentadecanetriol	260.235	057289-60-8	C:\Database\NIST05a.L
							10	Acetic acid, nonyl ester	186.162	000143-13-5	C:\Database\NIST05a.L
							11	Acetic acid, heptyl ester	158.131	000112-06-1	C:\Database\NIST05a.L
							12	Hydrazinecarboxylic acid, ethyl ester	104.059	004114-31-2	C:\Database\NIST05a.L
							13	1-Heptafluorobutyryloxydecane	354.143	002994-16-3	C:\Database\NIST05a.L
							14	Hydrazinecarboxylic acid, ethyl ester	104.059	004114-31-2	C:\Database\NIST05a.L
							15	2-Propanamine, N,N'-1,2-ethanediylidenebis-	140.131	024764-90-7	C:\Database\NIST05a.L
							16	2-Butanone, 4-hydroxy-	88.052	000590-90-9	C:\Database\NIST05a.L
							17	Hydroperoxide, 1-methylbutyl	104.084	014018-58-7	C:\Database\NIST05a.L
							18	dl-Malic disodium salt	134.022	000617-48-1	C:\Database\NIST05a.L
							19	1-Dodecanethiol	202.176	000112-55-0	C:\Database\NIST05a.L
							20	Pentafluoropropionic acid, decyl ester	304.146	1000280-07-0	C:\Database\NIST05a.L
62	19.684	2747	195193	5072	52998	0.056	1	Heptanal	114.104	000111-71-7	NIST
							2	l-Gala-l-ido-octose	240.085	1000130-12-1	C:\Database\NIST05a.L
							3	Butanamine, 2,2-dinitro-N-methyl-	177.075	1000261-11-3	C:\Database\NIST05a.L
							4	Heptanal	114.104	000111-71-7	C:\Database\NIST05a.L
							5	Nitro-L-arginine	219.097	002149-70-4	C:\Database\NIST05a.L
							6	aS-Triazine-3,5(2H,4H)-dione, 6-(dimethylamino)-	156.065	004956-06-3	C:\Database\NIST05a.L
							7	DL-Arginine	174.112	007200-25-1	C:\Database\NIST05a.L
							8	Heptanal	114.104	000111-71-7	C:\Database\NIST05a.L
							9	8-Azabicyclo[4.3.1]decan-10-one, 8-methyl-	167.131	004146-36-5	C:\Database\NIST05a.L
							10	Oxirane, 2,3-dimethyl-	72.058	003266-23-7	C:\Database\NIST05a.L
							11	Acetic acid, pentyl ester	130.099	000628-63-7	C:\Database\NIST05a.L
							12	Oxirane, 2-butyl-3-methyl-, cis-	114.104	056052-93-8	C:\Database\NIST05a.L
							13	Acetic acid, pentyl ester	130.099	000628-63-7	C:\Database\NIST05a.L
							14	1-Methyldodecylamine	199.23	013205-57-7	C:\Database\NIST05a.L
							15	Acetic acid, pentyl ester	130.099	000628-63-7	C:\Database\NIST05a.L
							16	Decanoic acid, hexyl ester	256.24	010448-26-7	C:\Database\NIST05a.L
							17	3-Pyrrolidinol	87.068	040499-83-0	C:\Database\NIST05a.L
							18	2-Pentanol, acetate	130.099	000626-38-0	C:\Database\NIST05a.L
							19	Pentanoic acid, 2-methyl-4-oxo-	130.063	006641-83-4	C:\Database\NIST05a.L
							20	2-Nonenal	140.12	002463-53-8	C:\Database\NIST05a.L
63	20.524	2886	65627	3462	51445	0.033	1	Ethyl oxamate	117.043	000617-36-7	NIST
							2	Aminocyanoacetic acid	100.027	006232-21-9	C:\Database\NIST05a.L
							3	Formic acid, ethenyl ester	72.021	000692-45-5	C:\Database\NIST05a.L
							4	Ethanedial, dioxime	88.027	000557-30-2	C:\Database\NIST05a.L
							5	Oxirane, 2,3-dimethyl-	72.058	003266-23-7	C:\Database\NIST05a.L
							6	.+/-.-Tetrahydro-3-furanmethanol	102.068	015833-61-1	C:\Database\NIST05a.L
							7	Acetic acid, nonyl ester	186.162	000143-13-5	C:\Database\NIST05a.L
							8	p-Dioxane, methylene-	100.052	003984-19-8	C:\Database\NIST05a.L
							9	Acetic acid, heptyl ester	158.131	000112-06-1	C:\Database\NIST05a.L
							10	Heptanol	116.12	053535-33-4	C:\Database\NIST05a.L
							11	1-Octene	112.125	000111-66-0	C:\Database\NIST05a.L
							12	Oxirane, 2,3-dimethyl-	72.058	003266-23-7	C:\Database\NIST05a.L
							13	1-Octene	112.125	000111-66-0	C:\Database\NIST05a.L
							14	Decanoic acid, hexyl ester	256.24	010448-26-7	C:\Database\NIST05a.L
							15	Ethyl Acetate	88.052	000141-78-6	C:\Database\NIST05a.L
							16	Octanoic acid, hexyl ester	228.209	001117-55-1	C:\Database\NIST05a.L
							17	Acetic acid, octyl ester	172.146	000112-14-1	C:\Database\NIST05a.L
							18	1-Octene	112.125	000111-66-0	C:\Database\NIST05a.L
							19	Acetic acid, pentyl ester	130.099	000628-63-7	C:\Database\NIST05a.L
							20	Acetic acid, hexyl ester	144.115	000142-92-7	C:\Database\NIST05a.L
64	20.983	2962	24870838	412837	461751	0.085	1	Acetic acid	60.021	000064-19-7	NIST
							2	Acetic acid	60.021	000064-19-7	C:\Database\NIST05a.L
							3	Acetic acid	60.021	000064-19-7	C:\Database\NIST05a.L
							4	Ammonium acetate	77.048	000631-61-8	C:\Database\NIST05a.L
							5	Acetic acid	60.021	000064-19-7	C:\Database\NIST05a.L
							6	Hydrazine, 1,1-dimethyl-	60.069	000057-14-7	C:\Database\NIST05a.L
							7	Acetic acid, anhydride with formic acid	88.016	002258-42-6	C:\Database\NIST05a.L
							8	Hydrazine, 1,1-dimethyl-	60.069	000057-14-7	C:\Database\NIST05a.L
							9	2-Amino-1,3-propanediol	91.063	000534-03-2	C:\Database\NIST05a.L
							10	Carbonic acid, bis(1-methylethyl) ester	146.094	006482-34-4	C:\Database\NIST05a.L
							11	Acetic acid	60.021	000064-19-7	C:\Database\NIST05a.L
							12	2,3-Butanediol, [R-(R*,R*)]-	90.068	024347-58-8	C:\Database\NIST05a.L
							13	Formamide	45.021	000075-12-7	C:\Database\NIST05a.L
							14	Carbonyl sulfide	59.967	000463-58-1	C:\Database\NIST05a.L
							15	Urea	60.032	000057-13-6	C:\Database\NIST05a.L
							16	Formic acid hydrazide	60.032	000624-84-0	C:\Database\NIST05a.L
							17	Ethanol, 2-(1-methylethoxy)-	104.084	000109-59-1	C:\Database\NIST05a.L
							18	2-Hexanol, (S)-	102.104	052019-78-0	C:\Database\NIST05a.L
							19	2-Hexanol, (R)-	102.104	026549-24-6	C:\Database\NIST05a.L
							20	Propanoic acid, 2-hydroxy-, ethyl ester	118.063	000097-64-3	C:\Database\NIST05a.L
65	21.213	3000	234393	12866	62244	0.03	1	Butanedioic acid, 2,3-bis(acetyloxy)-, [R-(R*,R*)]-	234.038	051591-38-9	NIST
							2	Adenosine, 4'-de(hydroxymethyl)-4'-[N-ethylaminoformyl]-	442.16	1000129-52-5	C:\Database\NIST05a.L
							3	Hydrazine, 1,2-dimethyl-	60.069	000540-73-8	C:\Database\NIST05a.L
							4	Butanal, 3-hydroxy-	88.052	000107-89-1	C:\Database\NIST05a.L
							5	N-Acetylisoxazolidine	115.063	115615-36-6	C:\Database\NIST05a.L
							6	Acetic acid, anhydride with formic acid	88.016	002258-42-6	C:\Database\NIST05a.L
							7	1,2,3-Butanetriol	106.063	004435-50-1	C:\Database\NIST05a.L
							8	2-Octanol	130.136	000123-96-6	C:\Database\NIST05a.L
							9	N-Methylallylamine	71.073	000627-37-2	C:\Database\NIST05a.L
							10	Isoxazolidine	73.053	000504-72-3	C:\Database\NIST05a.L
							11	Hydroperoxide, 1-methylpentyl	118.099	024254-55-5	C:\Database\NIST05a.L
							12	Formic acid, 1-methylethyl ester	88.052	000625-55-8	C:\Database\NIST05a.L
							13	2-Heptanol	116.12	000543-49-7	C:\Database\NIST05a.L
							14	Methoxyacetic acid, heptyl ester	188.141	168920-36-3	C:\Database\NIST05a.L
							15	2-Pentanol, 3-methyl-	102.104	000565-60-6	C:\Database\NIST05a.L
							16	Vinyl Ether	70.042	000109-93-3	C:\Database\NIST05a.L
							17	N-Formyl-dl-alanine	117.043	005893-10-7	C:\Database\NIST05a.L
							18	Acetic acid, [(aminocarbonyl)amino]oxo-	132.017	000585-05-7	C:\Database\NIST05a.L
							19	Methoxyacetic acid, hexyl ester	174.126	145747-16-6	C:\Database\NIST05a.L
							20	2-Hexanol, 5-methyl-	116.12	000627-59-8	C:\Database\NIST05a.L
66	21.249	3006	216368	9872	59320	0.037	1	Acetic acid	60.021	000064-19-7	NIST
							2	N-Acetylisoxazolidine	115.063	115615-36-6	C:\Database\NIST05a.L
							3	m-Dioxan-4-ol, 2,6-dimethyl-	132.079	004740-77-6	C:\Database\NIST05a.L
							4	N-Methylallylamine	71.073	000627-37-2	C:\Database\NIST05a.L
							5	Formic acid, 1-methylethyl ester	88.052	000625-55-8	C:\Database\NIST05a.L
							6	(3-Methyl-oxiran-2-yl)-methanol	88.052	1000194-22-9	C:\Database\NIST05a.L
							7	Sulfurous acid, bis(1-methylethyl) ester	166.066	004773-13-1	C:\Database\NIST05a.L
							8	Hydroperoxide, 1-methylpentyl	118.099	024254-55-5	C:\Database\NIST05a.L
							9	3,4-Furandiol, tetrahydro-, trans-	104.047	022554-74-1	C:\Database\NIST05a.L
							10	Hydrazine, ethyl-	60.069	000624-80-6	C:\Database\NIST05a.L
							11	1-Isopropyldiaziridine	86.084	033657-26-0	C:\Database\NIST05a.L
							12	2-Pentanol, 3-methyl-	102.104	000565-60-6	C:\Database\NIST05a.L
							13	.alpha.-D-Mannopyranoside, methyl 3,6-anhydro-	176.068	015814-56-9	C:\Database\NIST05a.L
							14	Methoxyacetic acid, decyl ester	230.188	259141-02-1	C:\Database\NIST05a.L
							15	Propanamide, N-acetyl-	115.063	019264-34-7	C:\Database\NIST05a.L
							16	Ethanol, 2-(1-methylethoxy)-	104.084	000109-59-1	C:\Database\NIST05a.L
							17	2-Propanone, 1-(1,3-dioxolan-2-yl)-	130.063	000767-04-4	C:\Database\NIST05a.L
							18	n-Capric acid isopropyl ester	214.193	002311-59-3	C:\Database\NIST05a.L
							19	2-Octanol	130.136	000123-96-6	C:\Database\NIST05a.L
							20	Oxiranemethanol, (S)-	74.037	060456-23-7	C:\Database\NIST05a.L
67	21.291	3013	101722	8493	58030	0.02	1	Butanoic acid, 3-hydroxy-	104.047	000300-85-6	NIST
							2	Butanedioic acid, 2,3-bis(acetyloxy)-, [R-(R*,R*)]-	234.038	051591-38-9	C:\Database\NIST05a.L
							3	Ethanol, 2-(vinyloxy)-	88.052	000764-48-7	C:\Database\NIST05a.L
							4	m-Dioxan-4-ol, 2,6-dimethyl-	132.079	004740-77-6	C:\Database\NIST05a.L
							5	Butanal, 3-hydroxy-	88.052	000107-89-1	C:\Database\NIST05a.L
							6	3-Ethyl-2-pentanol	116.12	000609-27-8	C:\Database\NIST05a.L
							7	N-Methylallylamine	71.073	000627-37-2	C:\Database\NIST05a.L
							8	2-Pentanol, 3-methyl-	102.104	000565-60-6	C:\Database\NIST05a.L
							9	Sulfurous acid, bis(1-methylethyl) ester	166.066	004773-13-1	C:\Database\NIST05a.L
							10	Ethene, 1,1'-[oxybis(2,1-ethanediyloxy)]bis-	158.094	000764-99-8	C:\Database\NIST05a.L
							11	(3-Methyl-oxiran-2-yl)-methanol	88.052	1000194-22-9	C:\Database\NIST05a.L
							12	Hydroperoxide, 1-methylpentyl	118.099	024254-55-5	C:\Database\NIST05a.L
							13	Methoxyacetic acid, heptyl ester	188.141	168920-36-3	C:\Database\NIST05a.L
							14	Hydrazine, ethyl-	60.069	000624-80-6	C:\Database\NIST05a.L
							15	1-Isopropyldiaziridine	86.084	033657-26-0	C:\Database\NIST05a.L
							16	n-Octanoic acid isopropyl ester	186.162	005458-59-3	C:\Database\NIST05a.L
							17	Methoxyacetic acid, octyl ester	202.157	029267-10-5	C:\Database\NIST05a.L
							18	2-Pentanamine	87.105	000625-30-9	C:\Database\NIST05a.L
							19	Acetic acid, pentyl ester	130.099	000628-63-7	C:\Database\NIST05a.L
							20	Acetic acid, [(aminocarbonyl)amino]oxo-	132.017	000585-05-7	C:\Database\NIST05a.L
68	21.455	3040	453534	11167	61025	0.054	1	3,6-Bis-dimethylaminomethyl-2,7-dihydroxy-fluoren-9-one	326.163	1000318-33-0	NIST
							2	Dihydroxymaleic acid	148.001	000526-84-1	C:\Database\NIST05a.L
							3	D-Erythro-Pentose, 2-deoxy-	134.058	000533-67-5	C:\Database\NIST05a.L
							4	Ethanol, 2-bromo-	123.952	000540-51-2	C:\Database\NIST05a.L
							5	sec-Butyl nitrite	103.063	000924-43-6	C:\Database\NIST05a.L
							6	Ethane, methoxy-	60.058	000540-67-0	C:\Database\NIST05a.L
							7	Formic acid, 1-methylethyl ester	88.052	000625-55-8	C:\Database\NIST05a.L
							8	Ethane, methoxy-	60.058	000540-67-0	C:\Database\NIST05a.L
							9	Butanal, 3-hydroxy-	88.052	000107-89-1	C:\Database\NIST05a.L
							10	(3-Methyl-oxiran-2-yl)-methanol	88.052	1000194-22-9	C:\Database\NIST05a.L
							11	Hexasiloxane, 1,1,3,3,5,5,7,7,9,9,11,11-dodecamethyl-	430.133	000995-82-4	C:\Database\NIST05a.L
							12	Oxiraneethanol, .beta.-(1-ethoxyethoxy)-, [2R-[2R*[R*(R*)]]]-	176.105	109613-58-3	C:\Database\NIST05a.L
							13	Aziridine, 1-(methoxymethyl)-	87.068	001497-83-2	C:\Database\NIST05a.L
							14	Formic acid, 1-methylethyl ester	88.052	000625-55-8	C:\Database\NIST05a.L
							15	D-Fructose, 1-O-methyl-	194.079	055905-50-5	C:\Database\NIST05a.L
							16	Cyclopropanetetradecanoic acid, 2-octyl-, methyl ester	394.381	052355-42-7	C:\Database\NIST05a.L
							17	1-Butaneboronic acid	102.085	004426-47-5	C:\Database\NIST05a.L
							18	Aminocyanoacetic acid	100.027	006232-21-9	C:\Database\NIST05a.L
							19	Glycidol	74.037	000556-52-5	C:\Database\NIST05a.L
							20	2-Heptanol, 3-methyl-	130.136	031367-46-1	C:\Database\NIST05a.L
69	21.896	3113	41542	4304	55062	0.016	1	Arginine	174.112	000074-79-3	NIST
							2	Butanedioic acid, 2,3-bis(acetyloxy)-, [R-(R*,R*)]-	234.038	051591-38-9	C:\Database\NIST05a.L
							3	D-Erythro-Pentose, 2-deoxy-	134.058	000533-67-5	C:\Database\NIST05a.L
							4	D-Erythro-Pentose, 2-deoxy-	134.058	000533-67-5	C:\Database\NIST05a.L
							5	N,N-Dimethylethanesulfonamide	137.051	006338-68-7	C:\Database\NIST05a.L
							6	Tetraacetyl-d-xylonic nitrile	343.09	1000130-04-4	C:\Database\NIST05a.L
							7	Heptanal	114.104	000111-71-7	C:\Database\NIST05a.L
							8	Heptanal	114.104	000111-71-7	C:\Database\NIST05a.L
							9	Heptanal	114.104	000111-71-7	C:\Database\NIST05a.L
							10	Acetic acid, anhydride with formic acid	88.016	002258-42-6	C:\Database\NIST05a.L
							11	Butanoic acid, 3-hydroxy-	104.047	000300-85-6	C:\Database\NIST05a.L
							12	Vinyl Ether	70.042	000109-93-3	C:\Database\NIST05a.L
							13	2-Pentanamine	87.105	000625-30-9	C:\Database\NIST05a.L
							14	Heptanol	116.12	053535-33-4	C:\Database\NIST05a.L
							15	Ethanol, 2-(1-methylethoxy)-	104.084	000109-59-1	C:\Database\NIST05a.L
							16	n-Propyl heptyl ether	158.167	071112-89-5	C:\Database\NIST05a.L
							17	Ethylene glycol diglycidyl ether	174.089	002224-15-9	C:\Database\NIST05a.L
							18	Heptanal	114.104	000111-71-7	C:\Database\NIST05a.L
							19	3-Decyn-2-ol	154.136	069668-93-5	C:\Database\NIST05a.L
							20	Dodecanoic acid, 3-hydroxy-	216.173	001883-13-2	C:\Database\NIST05a.L
70	21.962	3124	29762	3373	54611	0.015	1	.alpha.-D-Mannopyranoside, methyl 3,6-anhydro-	176.068	015814-56-9	NIST
							2	N-Methylallylamine	71.073	000627-37-2	C:\Database\NIST05a.L
							3	Oxirane, 2,3-dimethyl-	72.058	003266-23-7	C:\Database\NIST05a.L
							4	1-Isopropyldiaziridine	86.084	033657-26-0	C:\Database\NIST05a.L
							5	Acetic acid, pentyl ester	130.099	000628-63-7	C:\Database\NIST05a.L
							6	Dimethylamine	45.058	000124-40-3	C:\Database\NIST05a.L
							7	5-Methyloxazolidine	87.068	058328-22-6	C:\Database\NIST05a.L
							8	Acetic acid, [(aminocarbonyl)amino]oxo-	132.017	000585-05-7	C:\Database\NIST05a.L
							9	Acetic acid, hexyl ester	144.115	000142-92-7	C:\Database\NIST05a.L
							10	2(3H)-Furanone, dihydro-4-hydroxy-	102.032	005469-16-9	C:\Database\NIST05a.L
							11	Vinyl Ether	70.042	000109-93-3	C:\Database\NIST05a.L
							12	Acetic acid, pentyl ester	130.099	000628-63-7	C:\Database\NIST05a.L
							13	N,N-Dimethylethanesulfonamide	137.051	006338-68-7	C:\Database\NIST05a.L
							14	1,3,5-Trioxepane	104.047	005981-06-6	C:\Database\NIST05a.L
							15	Tuaminoheptane	115.136	000123-82-0	C:\Database\NIST05a.L
							16	Butanedioic acid, 2,3-bis(acetyloxy)-, [R-(R*,R*)]-	234.038	051591-38-9	C:\Database\NIST05a.L
							17	1-Sec-butyldiaziridine	100.1	033657-34-0	C:\Database\NIST05a.L
							18	Oxirane, 2,3-dimethyl-, cis-	72.058	001758-33-4	C:\Database\NIST05a.L
							19	Acetic acid, pentyl ester	130.099	000628-63-7	C:\Database\NIST05a.L
							20	Ethanedial, dioxime	88.027	000557-30-2	C:\Database\NIST05a.L
71	22.01	3132	96383	4836	56552	0.033	1	N-Methylallylamine	71.073	000627-37-2	NIST
							2	N,N-Dimethylethanesulfonamide	137.051	006338-68-7	C:\Database\NIST05a.L
							3	Propanamide	73.053	000079-05-0	C:\Database\NIST05a.L
							4	.alpha.-D-Mannopyranoside, methyl 3,6-anhydro-	176.068	015814-56-9	C:\Database\NIST05a.L
							5	1-Isopropyldiaziridine	86.084	033657-26-0	C:\Database\NIST05a.L
							6	Oxirane, 2,3-dimethyl-	72.058	003266-23-7	C:\Database\NIST05a.L
							7	Vinyl Ether	70.042	000109-93-3	C:\Database\NIST05a.L
							8	Acetic acid, pentyl ester	130.099	000628-63-7	C:\Database\NIST05a.L
							9	1,3-Propanediamine, N-methyl-	88.1	006291-84-5	C:\Database\NIST05a.L
							10	Ethyl oxamate	117.043	000617-36-7	C:\Database\NIST05a.L
							11	Ethanone, 1-(4-pyridinyl)-, oxime	136.064	001194-99-6	C:\Database\NIST05a.L
							12	2-Pentanamine	87.105	000625-30-9	C:\Database\NIST05a.L
							13	Methoxyacetic acid, octyl ester	202.157	029267-10-5	C:\Database\NIST05a.L
							14	D-Erythro-Pentose, 2-deoxy-	134.058	000533-67-5	C:\Database\NIST05a.L
							15	Oxiranemethanol, (R)-	74.037	057044-25-4	C:\Database\NIST05a.L
							16	Ethanedial, dioxime	88.027	000557-30-2	C:\Database\NIST05a.L
							17	Hydroperoxide, 1-methylpentyl	118.099	024254-55-5	C:\Database\NIST05a.L
							18	Formic acid, ethenyl ester	72.021	000692-45-5	C:\Database\NIST05a.L
							19	Aminocyanoacetic acid	100.027	006232-21-9	C:\Database\NIST05a.L
							20	Oxiranemethanol, (S)-	74.037	060456-23-7	C:\Database\NIST05a.L
72	22.071	3142	47964	3576	55924	0.02	1	Heptanal	114.104	000111-71-7	NIST
							2	Heptanal	114.104	000111-71-7	C:\Database\NIST05a.L
							3	Butanedioic acid, 2,3-bis(acetyloxy)-, [R-(R*,R*)]-	234.038	051591-38-9	C:\Database\NIST05a.L
							4	1H-4-Azacycloprop[cd]indene, octahydro-4-methyl-	137.12	016967-50-3	C:\Database\NIST05a.L
							5	Hydroperoxide, 1-methylhexyl	132.115	000762-46-9	C:\Database\NIST05a.L
							6	D-Erythro-Pentose, 2-deoxy-	134.058	000533-67-5	C:\Database\NIST05a.L
							7	2-Heptanol, 5-ethyl-	144.151	019780-40-6	C:\Database\NIST05a.L
							8	Pentanal	86.073	000110-62-3	C:\Database\NIST05a.L
							9	2-Hexanethiol	118.082	001679-06-7	C:\Database\NIST05a.L
							10	Ethanedial, dioxime	88.027	000557-30-2	C:\Database\NIST05a.L
							11	Ethanol, 2-(1-methylethoxy)-	104.084	000109-59-1	C:\Database\NIST05a.L
							12	Propanamide, N-acetyl-	115.063	019264-34-7	C:\Database\NIST05a.L
							13	Acetic acid, anhydride with formic acid	88.016	002258-42-6	C:\Database\NIST05a.L
							14	Acetic acid, pentyl ester	130.099	000628-63-7	C:\Database\NIST05a.L
							15	1,4-Cyclohexanediol, trans-	116.084	006995-79-5	C:\Database\NIST05a.L
							16	2,4,6-Trimethyl-1-nonene	168.188	055771-40-9	C:\Database\NIST05a.L
							17	Propanoic acid, 2-mercapto-, 1-methylethyl ester	148.056	016849-77-7	C:\Database\NIST05a.L
							18	n-Capric acid isopropyl ester	214.193	002311-59-3	C:\Database\NIST05a.L
							19	Heptafluorobutyric acid, n-pentyl ester	284.065	000425-26-3	C:\Database\NIST05a.L
							20	2-Octene, 1,1,2-trifluoro-	166.097	074810-70-1	C:\Database\NIST05a.L
73	22.095	3146	77510	4039	56614	0.032	1	N,N-Dimethylethanesulfonamide	137.051	006338-68-7	NIST
							2	.alpha.-D-Mannopyranoside, methyl 3,6-anhydro-	176.068	015814-56-9	C:\Database\NIST05a.L
							3	2-Ethoxyethyl acetate	132.079	000111-15-9	C:\Database\NIST05a.L
							4	D-Erythro-Pentose, 2-deoxy-	134.058	000533-67-5	C:\Database\NIST05a.L
							5	Butanedioic acid, 2,3-bis(acetyloxy)-, [R-(R*,R*)]-	234.038	051591-38-9	C:\Database\NIST05a.L
							6	Vinyl Ether	70.042	000109-93-3	C:\Database\NIST05a.L
							7	Aminocyanoacetic acid	100.027	006232-21-9	C:\Database\NIST05a.L
							8	Vinyl Ether	70.042	000109-93-3	C:\Database\NIST05a.L
							9	Glycidol	74.037	000556-52-5	C:\Database\NIST05a.L
							10	Pentane, 1-chloro-	106.055	000543-59-9	C:\Database\NIST05a.L
							11	Butanal, 3-hydroxy-	88.052	000107-89-1	C:\Database\NIST05a.L
							12	1-Fluorooctane	132.131	000463-11-6	C:\Database\NIST05a.L
							13	2-Butene-1,4-diol, (Z)-	88.052	006117-80-2	C:\Database\NIST05a.L
							14	t-Butyl 1-thio-.alpha.-D-glucopyranoside	252.103	1000127-57-2	C:\Database\NIST05a.L
							15	1-Octene	112.125	000111-66-0	C:\Database\NIST05a.L
							16	1-Pentanol, 2-methyl-	102.104	000105-30-6	C:\Database\NIST05a.L
							17	dl-Alanyl-dl-norleucine	202.132	019079-66-4	C:\Database\NIST05a.L
							18	Acetic acid, pentyl ester	130.099	000628-63-7	C:\Database\NIST05a.L
							19	2-Heptanol, 5-methyl-	130.136	054630-50-1	C:\Database\NIST05a.L
							20	1-Butanol, 3-methyl-, acetate	130.099	000123-92-2	C:\Database\NIST05a.L
74	22.331	3185	61826	3745	54363	0.026	1	Acetic acid, [(aminocarbonyl)amino]oxo-	132.017	000585-05-7	NIST
							2	N-Methylallylamine	71.073	000627-37-2	C:\Database\NIST05a.L
							3	Oxirane, 2,3-dimethyl-	72.058	003266-23-7	C:\Database\NIST05a.L
							4	Tetraacetyl-d-xylonic nitrile	343.09	1000130-04-4	C:\Database\NIST05a.L
							5	Glycidol	74.037	000556-52-5	C:\Database\NIST05a.L
							6	2(3H)-Furanone, dihydro-4-hydroxy-	102.032	005469-16-9	C:\Database\NIST05a.L
							7	N,N-Dimethylethanesulfonamide	137.051	006338-68-7	C:\Database\NIST05a.L
							8	Oxiranemethanol, (R)-	74.037	057044-25-4	C:\Database\NIST05a.L
							9	8-[N-Aziridylethylamino]-2,6-dimethyloctene-2	224.225	1000256-01-2	C:\Database\NIST05a.L
							10	2-Butanamine, 3-methyl-	87.105	000598-74-3	C:\Database\NIST05a.L
							11	Pentanoic acid, 2-hydroxy-4-methyl-, methyl ester	146.094	040348-72-9	C:\Database\NIST05a.L
							12	Propanamide, N-acetyl-	115.063	019264-34-7	C:\Database\NIST05a.L
							13	Ethanedial, dioxime	88.027	000557-30-2	C:\Database\NIST05a.L
							14	DL-Arginine	174.112	007200-25-1	C:\Database\NIST05a.L
							15	Heptanal	114.104	000111-71-7	C:\Database\NIST05a.L
							16	dl-Malic disodium salt	134.022	000617-48-1	C:\Database\NIST05a.L
							17	Heptanoic acid, 1-methylethyl ester	172.146	034997-46-1	C:\Database\NIST05a.L
							18	1-Octene	112.125	000111-66-0	C:\Database\NIST05a.L
							19	t-Butyl 1-thio-.alpha.-D-glucopyranoside	252.103	1000127-57-2	C:\Database\NIST05a.L
							20	Oxiranemethanol, (S)-	74.037	060456-23-7	C:\Database\NIST05a.L
75	22.711	3248	89292	3909	55405	0.031	1	N,N-Dimethylacetoacetamide	129.079	002044-64-6	NIST
							2	N-Methylallylamine	71.073	000627-37-2	C:\Database\NIST05a.L
							3	Oxirane, 2,3-dimethyl-	72.058	003266-23-7	C:\Database\NIST05a.L
							4	Oxirane-2-carboxylic acid, 2-aminocarbonyl-3-methyl-3-(1-methylethyl)-, ethyl ester	215.116	002907-73-5	C:\Database\NIST05a.L
							5	l-Gala-l-ido-octose	240.085	1000130-12-1	C:\Database\NIST05a.L
							6	D-Erythro-Pentose, 2-deoxy-	134.058	000533-67-5	C:\Database\NIST05a.L
							7	3-Ethoxy-3-(methylamino)-2-propenoic acid methyl ester	159.09	1000223-03-7	C:\Database\NIST05a.L
							8	Cycloserine	102.043	000068-41-7	C:\Database\NIST05a.L
							9	N-Serylserine	192.075	006620-95-7	C:\Database\NIST05a.L
							10	Ethyl oxamate	117.043	000617-36-7	C:\Database\NIST05a.L
							11	Heptanal	114.104	000111-71-7	C:\Database\NIST05a.L
							12	Acetic acid, [(aminocarbonyl)amino]oxo-	132.017	000585-05-7	C:\Database\NIST05a.L
							13	3,4-Furandiol, tetrahydro-, cis-	104.047	004358-64-9	C:\Database\NIST05a.L
							14	Ethanedial, dioxime	88.027	000557-30-2	C:\Database\NIST05a.L
							15	N,N'-Diethyloxamide	144.09	000615-84-9	C:\Database\NIST05a.L
							16	DL-Arginine	174.112	007200-25-1	C:\Database\NIST05a.L
							17	Aminocyanoacetic acid	100.027	006232-21-9	C:\Database\NIST05a.L
							18	Acetic acid, pentyl ester	130.099	000628-63-7	C:\Database\NIST05a.L
							19	p-Dioxane, methylene-	100.052	003984-19-8	C:\Database\NIST05a.L
							20	Cyclopropyl carbinol	72.058	002516-33-8	C:\Database\NIST05a.L
76	22.735	3252	40506	4904	56447	0.014	1	Glycidol	74.037	000556-52-5	NIST
							2	2(3H)-Furanone, dihydro-4-hydroxy-	102.032	005469-16-9	C:\Database\NIST05a.L
							3	Benzaldehyde, 3,5-dichloro-2-hydroxy-, 2,2-dimethylhydrazone	232.017	014490-83-6	C:\Database\NIST05a.L
							4	3,4-Furandiol, tetrahydro-, trans-	104.047	022554-74-1	C:\Database\NIST05a.L
							5	.alpha.-D-Mannopyranoside, methyl 3,6-anhydro-	176.068	015814-56-9	C:\Database\NIST05a.L
							6	Butanoic acid, 3-hydroxy-, butyl ester	160.11	053605-94-0	C:\Database\NIST05a.L
							7	3,3'-Iminobispropylamine	131.142	000056-18-8	C:\Database\NIST05a.L
							8	Acetic acid, [(aminocarbonyl)amino]oxo-	132.017	000585-05-7	C:\Database\NIST05a.L
							9	N-Methylallylamine	71.073	000627-37-2	C:\Database\NIST05a.L
							10	Hydroperoxide, 1-methylbutyl	104.084	014018-58-7	C:\Database\NIST05a.L
							11	Oxiranemethanol, (S)-	74.037	060456-23-7	C:\Database\NIST05a.L
							12	2-Hexanol, acetate	144.115	005953-49-1	C:\Database\NIST05a.L
							13	N-(3-Methylaminopropyl)-N-methylformamide	130.111	1000288-73-4	C:\Database\NIST05a.L
							14	Ethyl Acetate	88.052	000141-78-6	C:\Database\NIST05a.L
							15	1H-4-Azacycloprop[cd]indene, octahydro-4-methyl-	137.12	016967-50-3	C:\Database\NIST05a.L
							16	Hydroperoxide, 1-methylhexyl	132.115	000762-46-9	C:\Database\NIST05a.L
							17	t-Butyl 1-thio-.alpha.-D-glucopyranoside	252.103	1000127-57-2	C:\Database\NIST05a.L
							18	1-Pentanol, 2-methyl-	102.104	000105-30-6	C:\Database\NIST05a.L
							19	1-Pentanol, 2-methyl-	102.104	000105-30-6	C:\Database\NIST05a.L
							20	DL-Arginine	174.112	007200-25-1	C:\Database\NIST05a.L
77	22.766	3257	120342	4595	56218	0.044	1	Arginine	174.112	000074-79-3	NIST
							2	N,N-Dimethylethanesulfonamide	137.051	006338-68-7	C:\Database\NIST05a.L
							3	N-Methylallylamine	71.073	000627-37-2	C:\Database\NIST05a.L
							4	N-Methylglycine	89.048	000107-97-1	C:\Database\NIST05a.L
							5	Ethyl oxamate	117.043	000617-36-7	C:\Database\NIST05a.L
							6	2-Ethoxyethyl acetate	132.079	000111-15-9	C:\Database\NIST05a.L
							7	Tetraacetyl-d-xylonic nitrile	343.09	1000130-04-4	C:\Database\NIST05a.L
							8	Oxiranemethanol, (S)-	74.037	060456-23-7	C:\Database\NIST05a.L
							9	Glycidol	74.037	000556-52-5	C:\Database\NIST05a.L
							10	Cyclopropyl carbinol	72.058	002516-33-8	C:\Database\NIST05a.L
							11	3-Decyn-2-ol	154.136	069668-93-5	C:\Database\NIST05a.L
							12	Oxirane, [(1-methylethoxy)methyl]-	116.084	004016-14-2	C:\Database\NIST05a.L
							13	Ethanol, 2-(1-methylethoxy)-	104.084	000109-59-1	C:\Database\NIST05a.L
							14	dl-Malic disodium salt	134.022	000617-48-1	C:\Database\NIST05a.L
							15	Dimethylamine	45.058	000124-40-3	C:\Database\NIST05a.L
							16	N-Methylglycine	89.048	000107-97-1	C:\Database\NIST05a.L
							17	Acetoacetic acid, 1-thio-, S-allyl ester	158.04	015780-65-1	C:\Database\NIST05a.L
							18	Heptanoic acid, 1-methylethyl ester	172.146	034997-46-1	C:\Database\NIST05a.L
							19	dl-Malic disodium salt	134.022	000617-48-1	C:\Database\NIST05a.L
							20	2-Furanone, 3,4-dihydroxytetrahydro	118.027	1000198-03-7	C:\Database\NIST05a.L
78	22.953	3288	1132039	20629	72674	0.073	1	endo-2,3-O-Ethylidene-.beta.-d-erythrofuranose	146.058	077519-84-7	NIST
							2	2-Pentanol, 3-methyl-	102.104	000565-60-6	C:\Database\NIST05a.L
							3	Propanoic acid, 2-hydroxy-, butyl ester	146.094	000138-22-7	C:\Database\NIST05a.L
							4	Butanal, 3-hydroxy-	88.052	000107-89-1	C:\Database\NIST05a.L
							5	Propanoic acid, 2-hydroxy-, butyl ester	146.094	000138-22-7	C:\Database\NIST05a.L
							6	4-Methyl-2-hexanol	116.12	002313-61-3	C:\Database\NIST05a.L
							7	2-Octanol	130.136	000123-96-6	C:\Database\NIST05a.L
							8	Methoxyacetic acid, butyl ester	146.094	017640-22-1	C:\Database\NIST05a.L
							9	2-Heptanol, 6-methyl-, acetate	130.136	067952-57-2	C:\Database\NIST05a.L
							10	Formamide	45.021	000075-12-7	C:\Database\NIST05a.L
							11	Hydrazine, 1,2-dimethyl-	60.069	000540-73-8	C:\Database\NIST05a.L
							12	2-Decanol	158.167	001120-06-5	C:\Database\NIST05a.L
							13	Propane, 2-ethoxy-	88.089	000625-54-7	C:\Database\NIST05a.L
							14	Methyltartronic acid	134.022	000595-98-2	C:\Database\NIST05a.L
							15	Acetic acid, methoxy-, methyl ester	104.047	006290-49-9	C:\Database\NIST05a.L
							16	2-Hexadecanol	242.261	014852-31-4	C:\Database\NIST05a.L
							17	Formic acid, 1-methylethyl ester	88.052	000625-55-8	C:\Database\NIST05a.L
							18	Methane, tert-butoxymethoxy-	118.099	024209-75-4	C:\Database\NIST05a.L
							19	2-Hexanol	102.104	000626-93-7	C:\Database\NIST05a.L
							20	2-Heptanol, 6-methyl-	130.136	004730-22-7	C:\Database\NIST05a.L
79	23.231	3334	1043311	16135	68822	0.08	1	Benzaldehyde	106.042	000100-52-7	NIST
							2	Silane, methyl-	46.024	000992-94-9	C:\Database\NIST05a.L
							3	Benzaldehyde	106.042	000100-52-7	C:\Database\NIST05a.L
							4	Benzaldehyde	106.042	000100-52-7	C:\Database\NIST05a.L
							5	Propanoic acid	74.037	000079-09-4	C:\Database\NIST05a.L
							6	dl-Homoserine	119.058	001927-25-9	C:\Database\NIST05a.L
							7	Benzaldehyde	106.042	000100-52-7	C:\Database\NIST05a.L
							8	Cyclopropanecarboxamide	85.053	006228-73-5	C:\Database\NIST05a.L
							9	N,N-Dimethylformamide diisopropyl acetal	175.157	018503-89-4	C:\Database\NIST05a.L
							10	1,2,4-Trioxolane, 3,5-diphenyl-	228.079	023888-15-5	C:\Database\NIST05a.L
							11	1-(2-Amino-6-hydroxy-pyrimidin-4-yl)-3-phenyl-thiourea	261.068	1000296-05-0	C:\Database\NIST05a.L
							12	Propanoic acid	74.037	000079-09-4	C:\Database\NIST05a.L
							13	Methylmalonic acid	118.027	000516-05-2	C:\Database\NIST05a.L
							14	1-Benzamido-N-benzyl-1-[.alpha.-(2-pyridylthio)benzylidene]acetamide	465.151	314027-83-3	C:\Database\NIST05a.L
							15	Propanoic acid	74.037	000079-09-4	C:\Database\NIST05a.L
							16	Acetamide, 2-[(cyano)(phenyl)methyleneaminooxy]-	203.069	1000317-12-4	C:\Database\NIST05a.L
							17	2-Butenedioic acid, 2,3-dihydroxy-, (E)-	148.001	000133-38-0	C:\Database\NIST05a.L
							18	2-Hexynoic acid	112.052	000764-33-0	C:\Database\NIST05a.L
							19	Butanoic acid, 3-hydroxy-, methyl ester	118.063	001487-49-6	C:\Database\NIST05a.L
							20	Ethanol, 2-methoxy-	76.052	000109-86-4	C:\Database\NIST05a.L
80	23.479	3375	61371	4708	57974	0.02	1	Tetraacetyl-d-xylonic nitrile	343.09	1000130-04-4	NIST
							2	Oxirane, 2,3-dimethyl-	72.058	003266-23-7	C:\Database\NIST05a.L
							3	D-Erythro-Pentose, 2-deoxy-	134.058	000533-67-5	C:\Database\NIST05a.L
							4	.alpha.-D-Mannopyranoside, methyl 3,6-anhydro-	176.068	015814-56-9	C:\Database\NIST05a.L
							5	Butanamine, 2,2-dinitro-N-methyl-	177.075	1000261-11-3	C:\Database\NIST05a.L
							6	3-Methoxy,3-(methylamino)-2-propenoic acid, methyl ester	145.074	1000223-03-4	C:\Database\NIST05a.L
							7	Propanamide, 2-methyl-	87.068	000563-83-7	C:\Database\NIST05a.L
							8	Cycloserine	102.043	000068-41-7	C:\Database\NIST05a.L
							9	Ethanedial, dioxime	88.027	000557-30-2	C:\Database\NIST05a.L
							10	Ethyl Acetate	88.052	000141-78-6	C:\Database\NIST05a.L
							11	2(3H)-Furanone, dihydro-4-hydroxy-	102.032	005469-16-9	C:\Database\NIST05a.L
							12	Glutaraldehyde	100.052	000111-30-8	C:\Database\NIST05a.L
							13	Butanal	72.058	000123-72-8	C:\Database\NIST05a.L
							14	Octanoic acid, hexyl ester	228.209	001117-55-1	C:\Database\NIST05a.L
							15	Heptanol	116.12	053535-33-4	C:\Database\NIST05a.L
							16	Decanoic acid, hexyl ester	256.24	010448-26-7	C:\Database\NIST05a.L
							17	DL-Arginine	174.112	007200-25-1	C:\Database\NIST05a.L
							18	Pentafluoropropionic acid, dodecyl ester	332.177	006222-04-4	C:\Database\NIST05a.L
							19	Hydroperoxide, 1-methylhexyl	132.115	000762-46-9	C:\Database\NIST05a.L
							20	Acetic acid, pentyl ester	130.099	000628-63-7	C:\Database\NIST05a.L
81	23.509	3380	65259	5021	58347	0.022	1	N,N-Dimethylethanesulfonamide	137.051	006338-68-7	NIST
							2	D-Erythro-Pentose, 2-deoxy-	134.058	000533-67-5	C:\Database\NIST05a.L
							3	N-Methoxy-1-ribofuranosyl-4-imidazolecarboxylic amide	273.096	1000129-57-7	C:\Database\NIST05a.L
							4	Oxirane, [(1-methylethoxy)methyl]-	116.084	004016-14-2	C:\Database\NIST05a.L
							5	N-Methylallylamine	71.073	000627-37-2	C:\Database\NIST05a.L
							6	Methoxyacetic acid, hexyl ester	174.126	145747-16-6	C:\Database\NIST05a.L
							7	Hydroperoxide, 1-methylpentyl	118.099	024254-55-5	C:\Database\NIST05a.L
							8	Cycloserine	102.043	000068-41-7	C:\Database\NIST05a.L
							9	1H-4-Azacycloprop[cd]indene, octahydro-4-methyl-	137.12	016967-50-3	C:\Database\NIST05a.L
							10	2-Methyl-4-methoxy-1-butanol	118.099	071052-94-3	C:\Database\NIST05a.L
							11	1,2,4,5-Tetrazine, hexahydro-1,2,4,5-tetramethyl-	144.137	020717-38-8	C:\Database\NIST05a.L
							12	Butanoic acid, heptafluoro-, 4-butoxy-4-oxobutyl ester	356.086	055649-46-2	C:\Database\NIST05a.L
							13	Aminocyanoacetic acid	100.027	006232-21-9	C:\Database\NIST05a.L
							14	2,5-Hexanediol	118.099	002935-44-6	C:\Database\NIST05a.L
							15	Ethanedial, dioxime	88.027	000557-30-2	C:\Database\NIST05a.L
							16	Formic acid, ethenyl ester	72.021	000692-45-5	C:\Database\NIST05a.L
							17	Heptanol	116.12	053535-33-4	C:\Database\NIST05a.L
							18	2-Pentanol, formate	116.084	058368-66-4	C:\Database\NIST05a.L
							19	Cyclopropyl carbinol	72.058	002516-33-8	C:\Database\NIST05a.L
							20	2-Pentadecanol	228.245	001653-34-5	C:\Database\NIST05a.L
82	23.702	3412	450891	8701	62475	0.072	1	15-Crown-5	220.131	033100-27-5	NIST
							2	2-Hexanol, 5-methyl-	116.12	000627-59-8	C:\Database\NIST05a.L
							3	Butanal, 3-hydroxy-	88.052	000107-89-1	C:\Database\NIST05a.L
							4	Propane, 1,1'-[ethylidenebis(oxy)]bis-	146.131	000105-82-8	C:\Database\NIST05a.L
							5	2-Octanol	130.136	000123-96-6	C:\Database\NIST05a.L
							6	2-Heptanol, 5-ethyl-	144.151	019780-40-6	C:\Database\NIST05a.L
							7	2-Hexanol, 5-methyl-	116.12	000627-59-8	C:\Database\NIST05a.L
							8	Oxirane-2-carboxylic acid, 2-aminocarbonyl-3-methyl-3-(1-methylethyl)-, ethyl ester	215.116	002907-73-5	C:\Database\NIST05a.L
							9	Propane, 2-ethoxy-	88.089	000625-54-7	C:\Database\NIST05a.L
							10	Methoxyacetic acid, heptyl ester	188.141	168920-36-3	C:\Database\NIST05a.L
							11	2-Pentanol, 3-methyl-	102.104	000565-60-6	C:\Database\NIST05a.L
							12	2-Pentanol, 3-methyl-	102.104	000565-60-6	C:\Database\NIST05a.L
							13	2-Heptanol, 3-methyl-	130.136	031367-46-1	C:\Database\NIST05a.L
							14	Formic acid, 1-methylpropyl ester	102.068	000589-40-2	C:\Database\NIST05a.L
							15	N-Acetylmannosamine	221.09	1000127-67-5	C:\Database\NIST05a.L
							16	Ethene, ethoxy-	72.058	000109-92-2	C:\Database\NIST05a.L
							17	N-Methylallylamine	71.073	000627-37-2	C:\Database\NIST05a.L
							18	Formic acid, ethenyl ester	72.021	000692-45-5	C:\Database\NIST05a.L
							19	Formic acid, 1-methylpropyl ester	102.068	000589-40-2	C:\Database\NIST05a.L
							20	Methylglyoxal	72.021	000078-98-8	C:\Database\NIST05a.L
83	23.775	3424	344804	11388	65339	0.041	1	2-Octanol	130.136	000123-96-6	NIST
							2	2-Nonanol	144.151	000628-99-9	C:\Database\NIST05a.L
							3	(3-Methyl-oxiran-2-yl)-methanol	88.052	1000194-22-9	C:\Database\NIST05a.L
							4	m-Dioxan-4-ol, 2,6-dimethyl-	132.079	004740-77-6	C:\Database\NIST05a.L
							5	2-Pentanol, 3-methyl-	102.104	000565-60-6	C:\Database\NIST05a.L
							6	2-Heptanol, 3-methyl-	130.136	031367-46-1	C:\Database\NIST05a.L
							7	2-Pentanol, 3-methyl-	102.104	000565-60-6	C:\Database\NIST05a.L
							8	2-Hexanol, 5-methyl-	116.12	000627-59-8	C:\Database\NIST05a.L
							9	Formic acid, 1-methylpropyl ester	102.068	000589-40-2	C:\Database\NIST05a.L
							10	2-Hexanol, 5-methyl-	116.12	000627-59-8	C:\Database\NIST05a.L
							11	2-Octanol, (S)-	130.136	006169-06-8	C:\Database\NIST05a.L
							12	Methoxyacetic acid, heptyl ester	188.141	168920-36-3	C:\Database\NIST05a.L
							13	2-Pentanol	88.089	006032-29-7	C:\Database\NIST05a.L
							14	Propane, 1,3-dimethoxy-	104.084	017081-21-9	C:\Database\NIST05a.L
							15	Butanal, 3-hydroxy-	88.052	000107-89-1	C:\Database\NIST05a.L
							16	Oxirane-2-carboxylic acid, 2-aminocarbonyl-3-methyl-3-(1-methylethyl)-, ethyl ester	215.116	002907-73-5	C:\Database\NIST05a.L
							17	2,3-Butanediol	90.068	000513-85-9	C:\Database\NIST05a.L
							18	3(2H)-Furanone, dihydro-2-methyl-	100.052	003188-00-9	C:\Database\NIST05a.L
							19	2-Heptanol	116.12	000543-49-7	C:\Database\NIST05a.L
							20	1-Butene, 4-methoxy	86.073	004696-30-4	C:\Database\NIST05a.L
84	23.817	3431	273529	14064	68111	0.03	1	12-Crown-4	176.105	000294-93-9	NIST
							2	12-Crown-4	176.105	000294-93-9	C:\Database\NIST05a.L
							3	2-Nonanol	144.151	000628-99-9	C:\Database\NIST05a.L
							4	Butanal, 3-hydroxy-	88.052	000107-89-1	C:\Database\NIST05a.L
							5	2-Octanol	130.136	000123-96-6	C:\Database\NIST05a.L
							6	2,3-Butanediol	90.068	000513-85-9	C:\Database\NIST05a.L
							7	Butane, 1-methoxy-	88.089	000628-28-4	C:\Database\NIST05a.L
							8	2-Pentanol, 3-methyl-	102.104	000565-60-6	C:\Database\NIST05a.L
							9	2-Heptanol, 3-methyl-	130.136	031367-46-1	C:\Database\NIST05a.L
							10	2-Hexanol	102.104	000626-93-7	C:\Database\NIST05a.L
							11	Formic acid, 1-methylethyl ester	88.052	000625-55-8	C:\Database\NIST05a.L
							12	2-Octanol	130.136	000123-96-6	C:\Database\NIST05a.L
							13	Carbonic acid, diethyl ester	118.063	000105-58-8	C:\Database\NIST05a.L
							14	2-Heptanol, 5-methyl-	130.136	054630-50-1	C:\Database\NIST05a.L
							15	2-Heptanol, 6-methyl-	130.136	004730-22-7	C:\Database\NIST05a.L
							16	2-Octanol, (S)-	130.136	006169-06-8	C:\Database\NIST05a.L
							17	Propane, 2-ethoxy-	88.089	000625-54-7	C:\Database\NIST05a.L
							18	2-Pentanol, 3-methyl-	102.104	000565-60-6	C:\Database\NIST05a.L
							19	2-Octanol, (S)-	130.136	006169-06-8	C:\Database\NIST05a.L
							20	2-Undecanol	172.183	001653-30-1	C:\Database\NIST05a.L
85	23.841	3435	153301	13112	67208	0.019	1	Butanal, 3-hydroxy-	88.052	000107-89-1	NIST
							2	2-Heptanol	116.12	000543-49-7	C:\Database\NIST05a.L
							3	2-Octanol	130.136	000123-96-6	C:\Database\NIST05a.L
							4	2-Heptanol, 3-methyl-	130.136	031367-46-1	C:\Database\NIST05a.L
							5	2-Hexanol, 5-methyl-	116.12	000627-59-8	C:\Database\NIST05a.L
							6	2-Pentanol, 3-methyl-	102.104	000565-60-6	C:\Database\NIST05a.L
							7	Carbonic acid, diethyl ester	118.063	000105-58-8	C:\Database\NIST05a.L
							8	2-Heptanol, 6-methyl-, acetate	130.136	067952-57-2	C:\Database\NIST05a.L
							9	2-Pentanol, 3-methyl-	102.104	000565-60-6	C:\Database\NIST05a.L
							10	2-Octanol, (S)-	130.136	006169-06-8	C:\Database\NIST05a.L
							11	2-Hexanol, 5-methyl-	116.12	000627-59-8	C:\Database\NIST05a.L
							12	Ethanol, 2-(vinyloxy)-	88.052	000764-48-7	C:\Database\NIST05a.L
							13	2-Octanol	130.136	000123-96-6	C:\Database\NIST05a.L
							14	2-Heptanol, 4-methyl-	130.136	056298-90-9	C:\Database\NIST05a.L
							15	Ethene, 1,1'-[oxybis(2,1-ethanediyloxy)]bis-	158.094	000764-99-8	C:\Database\NIST05a.L
							16	2-Pentanol	88.089	006032-29-7	C:\Database\NIST05a.L
							17	Propane, 2-ethoxy-	88.089	000625-54-7	C:\Database\NIST05a.L
							18	2,3-Butanediol	90.068	000513-85-9	C:\Database\NIST05a.L
							19	2-Nonanol	144.151	000628-99-9	C:\Database\NIST05a.L
							20	Formic acid, 1-methylethyl ester	88.052	000625-55-8	C:\Database\NIST05a.L
86	23.865	3439	270033	13352	67506	0.027	1	m-Dioxan-4-ol, 2,6-dimethyl-	132.079	004740-77-6	NIST
							2	2-Octanol	130.136	000123-96-6	C:\Database\NIST05a.L
							3	2,3-Butanediol	90.068	000513-85-9	C:\Database\NIST05a.L
							4	Butanal, 3-hydroxy-	88.052	000107-89-1	C:\Database\NIST05a.L
							5	2-Heptanol, 6-methyl-, acetate	130.136	067952-57-2	C:\Database\NIST05a.L
							6	2-Heptanol, 3-methyl-	130.136	031367-46-1	C:\Database\NIST05a.L
							7	2-Heptanol	116.12	000543-49-7	C:\Database\NIST05a.L
							8	2-Pentanol, 3-methyl-	102.104	000565-60-6	C:\Database\NIST05a.L
							9	Methoxyacetic acid, butyl ester	146.094	017640-22-1	C:\Database\NIST05a.L
							10	Propane, 2-ethoxy-	88.089	000625-54-7	C:\Database\NIST05a.L
							11	2-Hexanol	102.104	000626-93-7	C:\Database\NIST05a.L
							12	Propane, 2-ethoxy-	88.089	000625-54-7	C:\Database\NIST05a.L
							13	2-Octanol, (S)-	130.136	006169-06-8	C:\Database\NIST05a.L
							14	2-Nonanol	144.151	000628-99-9	C:\Database\NIST05a.L
							15	2-Heptanol, 5-methyl-	130.136	054630-50-1	C:\Database\NIST05a.L
							16	2-Hexanol	102.104	000626-93-7	C:\Database\NIST05a.L
							17	2-Heptanol, 6-methyl-	130.136	004730-22-7	C:\Database\NIST05a.L
							18	2-Pentanol, 3-methyl-	102.104	000565-60-6	C:\Database\NIST05a.L
							19	2-Octanol, 3-methyl-	144.151	027644-49-1	C:\Database\NIST05a.L
							20	2-Nonanol	144.151	000628-99-9	C:\Database\NIST05a.L
87	23.902	3445	170792	12243	66478	0.023	1	2-Octanol	130.136	000123-96-6	NIST
							2	2-Nonanol	144.151	000628-99-9	C:\Database\NIST05a.L
							3	Butanal, 3-hydroxy-	88.052	000107-89-1	C:\Database\NIST05a.L
							4	2-Octanol, (S)-	130.136	006169-06-8	C:\Database\NIST05a.L
							5	Propanoic acid, 2-hydroxy-, butyl ester	146.094	000138-22-7	C:\Database\NIST05a.L
							6	2-Heptanol	116.12	000543-49-7	C:\Database\NIST05a.L
							7	2-Hexanol, 5-methyl-	116.12	000627-59-8	C:\Database\NIST05a.L
							8	(+-)-5-Methyl-2-hexanol	116.12	111768-09-3	C:\Database\NIST05a.L
							9	2-Hexanol, 3-methyl-	116.12	002313-65-7	C:\Database\NIST05a.L
							10	2-Octanol	130.136	000123-96-6	C:\Database\NIST05a.L
							11	2-Nonanol	144.151	000628-99-9	C:\Database\NIST05a.L
							12	2-Heptanol, 6-methyl-	130.136	004730-22-7	C:\Database\NIST05a.L
							13	2-Heptanol, 6-methyl-	130.136	004730-22-7	C:\Database\NIST05a.L
							14	2-Pentanol, 3-methyl-	102.104	000565-60-6	C:\Database\NIST05a.L
							15	2-Pentanol	88.089	006032-29-7	C:\Database\NIST05a.L
							16	2-Heptanol, 6-methyl-, acetate	130.136	067952-57-2	C:\Database\NIST05a.L
							17	2,3-Butanediol	90.068	000513-85-9	C:\Database\NIST05a.L
							18	Ethanol, 2-[2-(2-propenyloxy)ethoxy]-	146.094	015075-50-0	C:\Database\NIST05a.L
							19	Propane, 2-ethoxy-	88.089	000625-54-7	C:\Database\NIST05a.L
							20	2-Ethyl-2-methyl-1,3-propanediol	118.099	000077-84-9	C:\Database\NIST05a.L
88	23.998	3461	3605849	53892	108351	0.09	1	Propanoic acid, 2-methyl-	88.052	000079-31-2	NIST
							2	Propanoic acid, 2-methyl-	88.052	000079-31-2	C:\Database\NIST05a.L
							3	Isoxazolidine	73.053	000504-72-3	C:\Database\NIST05a.L
							4	Formic acid, 1-methylethyl ester	88.052	000625-55-8	C:\Database\NIST05a.L
							5	Propanoic acid, 2-methyl-	88.052	000079-31-2	C:\Database\NIST05a.L
							6	Propanal, 2,3-dihydroxy-, (S)-	90.032	000497-09-6	C:\Database\NIST05a.L
							7	Acetic acid, (1-methylethoxy)-, ethyl ester	146.094	042415-64-5	C:\Database\NIST05a.L
							8	Pentanoic acid, 2-hydroxy-4-methyl-, (S)-	132.079	013748-90-8	C:\Database\NIST05a.L
							9	Propanoic acid, 2-methyl-	88.052	000079-31-2	C:\Database\NIST05a.L
							10	2-Ethoxypentane	116.12	001817-89-6	C:\Database\NIST05a.L
							11	Butane, 2-ethoxy-	102.104	002679-87-0	C:\Database\NIST05a.L
							12	Ethanol, 2-(1-methylethoxy)-	104.084	000109-59-1	C:\Database\NIST05a.L
							13	12-Crown-4	176.105	000294-93-9	C:\Database\NIST05a.L
							14	m-Dioxan-4-ol, 2,6-dimethyl-	132.079	004740-77-6	C:\Database\NIST05a.L
							15	Ethanol, 2-(vinyloxy)-	88.052	000764-48-7	C:\Database\NIST05a.L
							16	Acetaldehyde, methoxy-	74.037	010312-83-1	C:\Database\NIST05a.L
							17	2-Octanol, (S)-	130.136	006169-06-8	C:\Database\NIST05a.L
							18	2-Heptanol, 6-methyl-, acetate	130.136	067952-57-2	C:\Database\NIST05a.L
							19	Butane, 1-methoxy-3-methyl-	102.104	000626-91-5	C:\Database\NIST05a.L
							20	Hexane, 2,3-dimethyl-	114.141	000584-94-1	C:\Database\NIST05a.L
89	24.113	3480	255289	15074	69799	0.028	1	2-Octanol	130.136	000123-96-6	NIST
							2	2-Hexanol, 5-methyl-	116.12	000627-59-8	C:\Database\NIST05a.L
							3	2-Heptanol, 6-methyl-, acetate	130.136	067952-57-2	C:\Database\NIST05a.L
							4	Formic acid, 1-methylethyl ester	88.052	000625-55-8	C:\Database\NIST05a.L
							5	2-Heptanol	116.12	000543-49-7	C:\Database\NIST05a.L
							6	Carbonic acid, diethyl ester	118.063	000105-58-8	C:\Database\NIST05a.L
							7	m-Dioxan-4-ol, 2,6-dimethyl-	132.079	004740-77-6	C:\Database\NIST05a.L
							8	Butanal, 3-hydroxy-	88.052	000107-89-1	C:\Database\NIST05a.L
							9	Propane, 2-ethoxy-	88.089	000625-54-7	C:\Database\NIST05a.L
							10	2-Hexanol, 5-methyl-	116.12	000627-59-8	C:\Database\NIST05a.L
							11	2-Pentanol, 3-methyl-	102.104	000565-60-6	C:\Database\NIST05a.L
							12	2-Ethoxypentane	116.12	001817-89-6	C:\Database\NIST05a.L
							13	Methane, tert-butoxymethoxy-	118.099	024209-75-4	C:\Database\NIST05a.L
							14	Propanoic acid, 2-hydroxy-, butyl ester	146.094	000138-22-7	C:\Database\NIST05a.L
							15	2,3-Butanediol	90.068	000513-85-9	C:\Database\NIST05a.L
							16	2-Octanol, (S)-	130.136	006169-06-8	C:\Database\NIST05a.L
							17	Formic acid, 1-methylpropyl ester	102.068	000589-40-2	C:\Database\NIST05a.L
							18	(3-Methyl-oxiran-2-yl)-methanol	88.052	1000194-22-9	C:\Database\NIST05a.L
							19	Ethanol, 2,2'-[oxybis(2,1-ethanediyloxy)]bis-	194.115	000112-60-7	C:\Database\NIST05a.L
							20	Oxirane, 2,3-dimethyl-	72.058	003266-23-7	C:\Database\NIST05a.L
90	24.149	3486	250293	14084	68887	0.03	1	m-Dioxan-4-ol, 2,6-dimethyl-	132.079	004740-77-6	NIST
							2	(3-Methyl-oxiran-2-yl)-methanol	88.052	1000194-22-9	C:\Database\NIST05a.L
							3	2-Octanol	130.136	000123-96-6	C:\Database\NIST05a.L
							4	2-Hexanol, 5-methyl-	116.12	000627-59-8	C:\Database\NIST05a.L
							5	2-Heptanol	116.12	000543-49-7	C:\Database\NIST05a.L
							6	Formic acid, 1-methylethyl ester	88.052	000625-55-8	C:\Database\NIST05a.L
							7	2-Heptanol, 3-methyl-	130.136	031367-46-1	C:\Database\NIST05a.L
							8	2-Octanol	130.136	000123-96-6	C:\Database\NIST05a.L
							9	Ethanol, 2-[2-(2-propenyloxy)ethoxy]-	146.094	015075-50-0	C:\Database\NIST05a.L
							10	(+-)-5-Methyl-2-hexanol	116.12	111768-09-3	C:\Database\NIST05a.L
							11	Hydroperoxide, 1-methylpentyl	118.099	024254-55-5	C:\Database\NIST05a.L
							12	Methane, tert-butoxymethoxy-	118.099	024209-75-4	C:\Database\NIST05a.L
							13	Carbonic acid, diethyl ester	118.063	000105-58-8	C:\Database\NIST05a.L
							14	2-Pentanol, 3-methyl-	102.104	000565-60-6	C:\Database\NIST05a.L
							15	2-Heptanol, 6-methyl-, acetate	130.136	067952-57-2	C:\Database\NIST05a.L
							16	2-Pentanol, 3-methyl-	102.104	000565-60-6	C:\Database\NIST05a.L
							17	2,3-Butanediol	90.068	000513-85-9	C:\Database\NIST05a.L
							18	2-Octanol	130.136	000123-96-6	C:\Database\NIST05a.L
							19	Propanoic acid, 2-hydroxy-, butyl ester	146.094	000138-22-7	C:\Database\NIST05a.L
							20	Ethanol, 2-(vinyloxy)-	88.052	000764-48-7	C:\Database\NIST05a.L
91	24.216	3497	163254	14658	69617	0.019	1	m-Dioxan-4-ol, 2,6-dimethyl-	132.079	004740-77-6	NIST
							2	Butanal, 3-hydroxy-	88.052	000107-89-1	C:\Database\NIST05a.L
							3	2,3-Butanediol	90.068	000513-85-9	C:\Database\NIST05a.L
							4	Diisopropyl ether	102.104	000108-20-3	C:\Database\NIST05a.L
							5	2-Pentanol, 3-methyl-	102.104	000565-60-6	C:\Database\NIST05a.L
							6	Propane, 2-ethoxy-	88.089	000625-54-7	C:\Database\NIST05a.L
							7	2-Hexanol, 5-methyl-	116.12	000627-59-8	C:\Database\NIST05a.L
							8	2,3-Butanediol, [R-(R*,R*)]-	90.068	024347-58-8	C:\Database\NIST05a.L
							9	Carbonic acid, diethyl ester	118.063	000105-58-8	C:\Database\NIST05a.L
							10	2,3-Butanediol	90.068	000513-85-9	C:\Database\NIST05a.L
							11	Formic acid, 1-methylethyl ester	88.052	000625-55-8	C:\Database\NIST05a.L
							12	2-Pentanol, 3-methyl-	102.104	000565-60-6	C:\Database\NIST05a.L
							13	2-Octanol	130.136	000123-96-6	C:\Database\NIST05a.L
							14	Formic acid, 1-methylethyl ester	88.052	000625-55-8	C:\Database\NIST05a.L
							15	2-Propanone, 1-methoxy-	88.052	005878-19-3	C:\Database\NIST05a.L
							16	2-Heptanol, 6-methyl-, acetate	130.136	067952-57-2	C:\Database\NIST05a.L
							17	Methoxyacetic acid, butyl ester	146.094	017640-22-1	C:\Database\NIST05a.L
							18	Ether, 2-chloro-1-methylethyl isopropyl	136.065	098277-76-0	C:\Database\NIST05a.L
							19	2,3-Butanediol	90.068	000513-85-9	C:\Database\NIST05a.L
							20	1,4-Pentanediol	104.084	000626-95-9	C:\Database\NIST05a.L
92	24.379	3524	5815612	44713	100052	0.169	1	2,3-Butanediol	90.068	000513-85-9	NIST
							2	2,3-Butanediol, [R-(R*,R*)]-	90.068	024347-58-8	C:\Database\NIST05a.L
							3	2,3-Butanediol	90.068	000513-85-9	C:\Database\NIST05a.L
							4	2,3-Butanediol	90.068	000513-85-9	C:\Database\NIST05a.L
							5	2-Hexanol	102.104	000626-93-7	C:\Database\NIST05a.L
							6	2-Butanol, 3-methyl-	88.089	000598-75-4	C:\Database\NIST05a.L
							7	2-Butanol, 3-methyl-, (S)-	88.089	001517-66-4	C:\Database\NIST05a.L
							8	Propane, 1-methoxy-2-methyl-	88.089	000625-44-5	C:\Database\NIST05a.L
							9	2-Butanone, 3-hydroxy-	88.052	000513-86-0	C:\Database\NIST05a.L
							10	2,3-Butanediol, [S-(R*,R*)]-	90.068	019132-06-0	C:\Database\NIST05a.L
							11	DL-2,3-Butanediol	90.068	006982-25-8	C:\Database\NIST05a.L
							12	2-Heptanol	116.12	000543-49-7	C:\Database\NIST05a.L
							13	2-Pentanol, 3-methyl-	102.104	000565-60-6	C:\Database\NIST05a.L
							14	Isopropyl Alcohol	60.058	000067-63-0	C:\Database\NIST05a.L
							15	R-(-)-1,2-propanediol	76.052	004254-14-2	C:\Database\NIST05a.L
							16	2-Pentanol	88.089	006032-29-7	C:\Database\NIST05a.L
							17	2-Octanol, (S)-	130.136	006169-06-8	C:\Database\NIST05a.L
							18	2-Butanol, 3-methyl-	88.089	000598-75-4	C:\Database\NIST05a.L
							19	2-Pentanol, 4-methyl-	102.104	000108-11-2	C:\Database\NIST05a.L
							20	Propane, 1,3-dimethoxy-	104.084	017081-21-9	C:\Database\NIST05a.L
93	24.554	3553	496932	18472	74212	0.045	1	12-Crown-4	176.105	000294-93-9	NIST
							2	2-Octanol	130.136	000123-96-6	C:\Database\NIST05a.L
							3	2-Hexanol, 5-methyl-	116.12	000627-59-8	C:\Database\NIST05a.L
							4	Propane, 2-ethoxy-	88.089	000625-54-7	C:\Database\NIST05a.L
							5	Propane, 2-ethoxy-	88.089	000625-54-7	C:\Database\NIST05a.L
							6	2-Hexanol	102.104	000626-93-7	C:\Database\NIST05a.L
							7	Propanoic acid, 2-(methoxymethoxy)-	134.058	081327-29-9	C:\Database\NIST05a.L
							8	Trimethylene glycol monomethyl ether	90.068	001589-49-7	C:\Database\NIST05a.L
							9	2-Pentanol	88.089	006032-29-7	C:\Database\NIST05a.L
							10	2,3-Butanediol	90.068	000513-85-9	C:\Database\NIST05a.L
							11	2,3-Butanediol	90.068	000513-85-9	C:\Database\NIST05a.L
							12	Methoxyacetic acid, butyl ester	146.094	017640-22-1	C:\Database\NIST05a.L
							13	Propane, 1,3-dimethoxy-	104.084	017081-21-9	C:\Database\NIST05a.L
							14	2-Pentanol	88.089	006032-29-7	C:\Database\NIST05a.L
							15	Formamide	45.021	000075-12-7	C:\Database\NIST05a.L
							16	Hydrazine, 1,2-dimethyl-	60.069	000540-73-8	C:\Database\NIST05a.L
							17	Formic acid, 1-methylethyl ester	88.052	000625-55-8	C:\Database\NIST05a.L
							18	2-Butanol, 3-methyl-	88.089	000598-75-4	C:\Database\NIST05a.L
							19	Propane, 1,3-dimethoxy-	104.084	017081-21-9	C:\Database\NIST05a.L
							20	Formic acid, 1-methylethyl ester	88.052	000625-55-8	C:\Database\NIST05a.L
94	24.814	3596	469938	9173	65518	0.066	1	endo-2,3-O-Ethylidene-.beta.-d-erythrofuranose	146.058	077519-84-7	NIST
							2	Formic acid, 1-methylethyl ester	88.052	000625-55-8	C:\Database\NIST05a.L
							3	Isoxazolidine	73.053	000504-72-3	C:\Database\NIST05a.L
							4	2-Hexanol, 3,4-dimethyl-	130.136	019550-05-1	C:\Database\NIST05a.L
							5	Ethene, ethoxy-	72.058	000109-92-2	C:\Database\NIST05a.L
							6	Ethene, ethoxy-	72.058	000109-92-2	C:\Database\NIST05a.L
							7	1-Methoxy-3-hydroxymethylheptane	160.146	071052-95-4	C:\Database\NIST05a.L
							8	2-Heptanol, 4-methyl-	130.136	056298-90-9	C:\Database\NIST05a.L
							9	Octanal	128.12	000124-13-0	C:\Database\NIST05a.L
							10	Methanamine, 1-methoxy-N-methyl-N-nitroso-	104.059	039885-14-8	C:\Database\NIST05a.L
							11	Aminocyanoacetic acid	100.027	006232-21-9	C:\Database\NIST05a.L
							12	2-Heptanol, 5-methyl-	130.136	054630-50-1	C:\Database\NIST05a.L
							13	Cyclohexanamine, N-3-butenyl-N-methyl-	167.167	108144-20-3	C:\Database\NIST05a.L
							14	Histidine, 1,N-dimethyl-4-nitro-	228.086	1000129-55-1	C:\Database\NIST05a.L
							15	Methoxyacetic acid, pentyl ester	160.11	168920-35-2	C:\Database\NIST05a.L
							16	Oxirane, 2,3-dimethyl-, trans-	72.058	021490-63-1	C:\Database\NIST05a.L
							17	2-Trifluoroacetoxytridecane	296.196	116465-18-0	C:\Database\NIST05a.L
							18	Formic acid, 1-methylethyl ester	88.052	000625-55-8	C:\Database\NIST05a.L
							19	Oxirane, 2,3-dimethyl-, cis-	72.058	001758-33-4	C:\Database\NIST05a.L
							20	Oxirane, 2-butyl-3-methyl-, cis-	114.104	056052-93-8	C:\Database\NIST05a.L
95	25.207	3661	97151	7703	64961	0.021	1	Oxirane, 2,3-dimethyl-	72.058	003266-23-7	NIST
							2	Oxirane, 2,3-dimethyl-	72.058	003266-23-7	C:\Database\NIST05a.L
							3	Hexanal	100.089	000066-25-1	C:\Database\NIST05a.L
							4	Butanal	72.058	000123-72-8	C:\Database\NIST05a.L
							5	2-Heptanol, 5-methyl-	130.136	054630-50-1	C:\Database\NIST05a.L
							6	Acetic acid, [(aminocarbonyl)amino]oxo-	132.017	000585-05-7	C:\Database\NIST05a.L
							7	Butanamide, 3,N-dihydroxy-	119.058	090567-52-5	C:\Database\NIST05a.L
							8	1,4,7,10,13,16-Hexaoxacyclooctadecane	264.157	017455-13-9	C:\Database\NIST05a.L
							9	2-Heptanol, 6-methyl-	130.136	004730-22-7	C:\Database\NIST05a.L
							10	Hexane, 1-(methoxymethoxy)-	146.131	066675-06-7	C:\Database\NIST05a.L
							11	Octanal	128.12	000124-13-0	C:\Database\NIST05a.L
							12	3,4-Furandiol, tetrahydro-, cis-	104.047	004358-64-9	C:\Database\NIST05a.L
							13	3-Piperidinol	101.084	006859-99-0	C:\Database\NIST05a.L
							14	2-Dodecanol	186.198	010203-28-8	C:\Database\NIST05a.L
							15	2-Tridecanol	200.214	001653-31-2	C:\Database\NIST05a.L
							16	Tetraethylene glycol monododecyl ether	362.303	005274-68-0	C:\Database\NIST05a.L
							17	Butanoic acid, hexyl ester	172.146	002639-63-6	C:\Database\NIST05a.L
							18	Pentafluoropropionic acid, dodecyl ester	332.177	006222-04-4	C:\Database\NIST05a.L
							19	Hydroperoxide, 1-ethylbutyl	118.099	024254-56-6	C:\Database\NIST05a.L
							20	Quinoline-5,8-dione-6-ol, 7-[[(4-cyclohexylbutyl)amino]methyl]-	342.194	1000252-66-9	C:\Database\NIST05a.L
96	25.225	3664	178494	7677	64976	0.039	1	Dimethylamine	45.058	000124-40-3	NIST
							2	Dimethylamine	45.058	000124-40-3	C:\Database\NIST05a.L
							3	Formic acid, 1-methylpropyl ester	102.068	000589-40-2	C:\Database\NIST05a.L
							4	Asparagine, DL-	132.053	003130-87-8	C:\Database\NIST05a.L
							5	Propanenitrile, 3-(methylamino)-	84.069	000693-05-0	C:\Database\NIST05a.L
							6	Formic acid, 1-methylpropyl ester	102.068	000589-40-2	C:\Database\NIST05a.L
							7	8-[N-Aziridylethylamino]-2,6-dimethyloctene-2	224.225	1000256-01-2	C:\Database\NIST05a.L
							8	Heptanal	114.104	000111-71-7	C:\Database\NIST05a.L
							9	Diazene, [1-(2,2-dimethylhydrazino)ethyl]ethyl-	144.137	051576-31-9	C:\Database\NIST05a.L
							10	Diazene, [1-(2,2-dimethylhydrazino)ethyl]ethyl-	144.137	051576-31-9	C:\Database\NIST05a.L
							11	2,4-Monoethylidene-l-xylitol	178.084	1000129-04-4	C:\Database\NIST05a.L
							12	Ethanol, 2-(2-butoxyethoxy)-	162.126	000112-34-5	C:\Database\NIST05a.L
							13	DL-Arginine	174.112	007200-25-1	C:\Database\NIST05a.L
							14	Octanal	128.12	000124-13-0	C:\Database\NIST05a.L
							15	Butanoic acid, 3-hydroxy-, butyl ester	160.11	053605-94-0	C:\Database\NIST05a.L
							16	Aziridine, 1-(methoxymethyl)-	87.068	001497-83-2	C:\Database\NIST05a.L
							17	1-Octene	112.125	000111-66-0	C:\Database\NIST05a.L
							18	Methylpent-4-enylamine	99.105	005831-72-1	C:\Database\NIST05a.L
							19	2,5-Dimethyl-1-hepten-4-ol	142.136	019549-95-2	C:\Database\NIST05a.L
							20	2-Heptanol, 6-methyl-	130.136	004730-22-7	C:\Database\NIST05a.L
[truncated: 1,960 more rows]
